# Supplementary material for: Altered Nasal Microbiota Composition Associated with Development of Polyserositis by Mycoplasma hyorhinis
Source: Pathogens. 2021 May 14;10(5):603. doi: 10.3390/pathogens10050603 (PMC8156107; doi:10.3390/pathogens10050603)
Supplement: Supplementary file 1 [file pathogens-10-00603-s001.zip]

Archive with 9 entries (8 files):
- pathogens-1189127-supplementary/SupplementaryFiles/
- pathogens-1189127-supplementary/SupplementaryFiles/SupplementaryFigureS1.pdf
- pathogens-1189127-supplementary/SupplementaryFiles/Table_S1_ancomASVs.xlsx
- pathogens-1189127-supplementary/SupplementaryFiles/Table_S2_ancomPhylum.xlsx
- pathogens-1189127-supplementary/SupplementaryFiles/Table_S3_ancomClass.xlsx
- pathogens-1189127-supplementary/SupplementaryFiles/Table_S4_ancomOrder.xlsx
- pathogens-1189127-supplementary/SupplementaryFiles/Table_S5_ancomFamily.xlsx
- pathogens-1189127-supplementary/SupplementaryFiles/Table_S6_ancomGenus.xlsx
- pathogens-1189127-supplementary/SupplementaryFiles/Table_S7_ancomSpecies.xlsx
