# Supplementary material for: Altered Nasal Microbiota Composition Associated with Development of Polyserositis by Mycoplasma hyorhinis
Source: Pathogens. 2021 May 14;10(5):603. doi: 10.3390/pathogens10050603 (PMC8156107; doi:10.3390/pathogens10050603)
Supplement: Supplementary file 1 [file pathogens-10-00603-s001.zip › pathogens-1189127-supplementary/SupplementaryFiles/Table_S1_ancomASVs.xlsx]

## Sheet: GD vs MH vs HC
Table S1. Differential abundance analysis (ANCOM) comparing the nasal microbiota of weaning piglets from the three different group of farms (GD, farms with Glässer's disease; MH, farms with polyserositis caused by M. hyorhinis and HC, healthy control farms ) at ASVs level. Different comparisons are shown in the different excel sheets as indicated in each sheet label.
GD vs MH vs HC
		relative abundance			ANCOM
Feature.ID	Taxon	MH	GD	HC	clr_w
0680a1080ca4d315df2fe1db3336bc3f	k__Bacteria; p__Proteobacteria; c__Gammaproteobacteria; o__Pseudomonadales; f__Moraxellaceae	0	1.65757	0.939614	22316
e0b0dd03b4b320a5de141abb149eb9c1	k__Bacteria; p__Bacteroidetes; c__Flavobacteriia; o__Flavobacteriales; f__[Weeksellaceae]; g__Bergeyella; s__zoohelcum	3.51307	0	0	22308
296de8e4095f3c43b303ba6d43f4bd07	k__Bacteria; p__Bacteroidetes; c__Flavobacteriia; o__Flavobacteriales; f__[Weeksellaceae]; g__Bergeyella; s__zoohelcum	3.36686	0	0	22308
96ac0b3da9819cc57b2025e7beb8fff2	k__Bacteria; p__Proteobacteria; c__Gammaproteobacteria; o__Pseudomonadales; f__Moraxellaceae; g__Enhydrobacter; s__	3.25414	0	0	22307
fbd992795f58d70bbd539d65a8b00646	k__Bacteria; p__Bacteroidetes; c__Flavobacteriia; o__Flavobacteriales; f__[Weeksellaceae]; g__Bergeyella; s__zoohelcum	2.67439	0	0	22307
defe2fab9745d538b86346bb2aae743a	k__Bacteria; p__Bacteroidetes; c__Flavobacteriia; o__Flavobacteriales; f__[Weeksellaceae]; g__Bergeyella; s__zoohelcum	2.21433	0	0	22306
fbbbbcf86248efe2460b76e0786fc1cd	k__Bacteria; p__Bacteroidetes; c__Flavobacteriia; o__Flavobacteriales; f__[Weeksellaceae]; g__Bergeyella; s__zoohelcum	1.73464	0	0	22304
928b223db66a845b827a2f79f09a5b2d	k__Bacteria; p__Bacteroidetes; c__Flavobacteriia; o__Flavobacteriales; f__[Weeksellaceae]; g__Bergeyella; s__zoohelcum	1.9365	0	0	22303
d5c73dcac97e250a493f91fd24432af2	k__Bacteria; p__Bacteroidetes; c__Flavobacteriia; o__Flavobacteriales; f__[Weeksellaceae]; g__Bergeyella; s__zoohelcum	1.85513	0	0	22303
a2063f3e5954bb0233c850b50181e148	k__Bacteria; p__Proteobacteria; c__Gammaproteobacteria; o__Pseudomonadales; f__Moraxellaceae; g__Enhydrobacter; s__	2.85998	0.257577	0	22298
c3b563cb5d0bb356e515e1ded0ff32bb	k__Bacteria; p__Proteobacteria; c__Gammaproteobacteria; o__Pseudomonadales; f__Moraxellaceae; g__Moraxella; s__	1.46122	0	0	22297
acffe0eff8dfd19f44896be4c0f0788c	k__Bacteria; p__Proteobacteria; c__Gammaproteobacteria; o__Pseudomonadales; f__Moraxellaceae; g__Enhydrobacter; s__	1.78734	0	0	22296
b9159555dc8fc61bff4222d379a088d8	k__Bacteria; p__Bacteroidetes; c__Flavobacteriia; o__Flavobacteriales; f__[Weeksellaceae]; g__Bergeyella; s__zoohelcum	1.03151	0	0	22295
df3af8a658cecb8d23295ff269ef4099	k__Bacteria; p__Actinobacteria; c__Actinobacteria; o__Actinomycetales; f__Micrococcaceae; g__Rothia; s__nasimurium	0.791658	0	0	22294
c396a61eade8d6b8a5aeb2c08bee069d	k__Bacteria; p__Actinobacteria; c__Actinobacteria; o__Actinomycetales; f__Micrococcaceae; g__Rothia; s__nasimurium	0.708715	0	0	22294
f9495d9d0df0184235719c2f014d85d6	k__Bacteria; p__Firmicutes; c__Bacilli; o__Lactobacillales	0.544734	0	0	22294
543de95c6d5c189d166ff5c162ee3312	k__Bacteria; p__Proteobacteria; c__Gammaproteobacteria; o__Pseudomonadales; f__Moraxellaceae; g__Enhydrobacter; s__	1.6174	0	0	22293
63558665c095544be745a9762b6fa73f	k__Bacteria; p__Proteobacteria; c__Gammaproteobacteria; o__Pseudomonadales; f__Moraxellaceae; g__Moraxella; s__	1.19748	0	0	22293
7e06f687c2be84c5d69130c23e576931	k__Bacteria; p__Firmicutes; c__Bacilli; o__Lactobacillales; f__Streptococcaceae; g__Streptococcus; s__	0.514622	0	0	22293
3c92a1223e889cdc76101ce306335682	k__Bacteria; p__Proteobacteria; c__Gammaproteobacteria; o__Pseudomonadales; f__Moraxellaceae	0.476966	0	0	22292
3b73e704ac7feaf02770f580be8f692c	k__Bacteria; p__Proteobacteria; c__Gammaproteobacteria; o__Pseudomonadales; f__Moraxellaceae	0.872915	0	0	22291
bc9cea05f5862ec44562d22922097649	k__Bacteria; p__Proteobacteria; c__Gammaproteobacteria; o__Pseudomonadales; f__Moraxellaceae; g__Moraxella	0.817925	0	0	22291
f9ae50aac3ccde860065648d96873ed0	k__Bacteria; p__Firmicutes; c__Bacilli; o__Lactobacillales; f__Streptococcaceae; g__Streptococcus; s__	0.528874	0	0	22291
11778a9122f1dc2354aaf8b793162279	k__Bacteria; p__Proteobacteria; c__Gammaproteobacteria; o__Pseudomonadales; f__Moraxellaceae; g__Enhydrobacter; s__	0.844252	0	0	22290
ff73aad87253db0f471c19734a68ab9c	k__Bacteria; p__Proteobacteria; c__Betaproteobacteria; o__Neisseriales; f__Neisseriaceae; g__Neisseria; s__shayeganii	1.38156	0	0	22288
d999c2cbcdf82ae7fc0fcee8dd1acf25	k__Bacteria; p__Proteobacteria; c__Gammaproteobacteria; o__Pseudomonadales; f__Moraxellaceae; g__Moraxella; s__	1.5481	0.00597979	0.0476369	22286
839ad730de5b6e4bad39ba9bd31c665a	k__Bacteria; p__Proteobacteria; c__Gammaproteobacteria; o__Pseudomonadales; f__Moraxellaceae; g__Enhydrobacter; s__	1.3679	0.304996	0	22282
839eb603a3f391cad41feafe729699df	k__Bacteria; p__Proteobacteria; c__Betaproteobacteria; o__Neisseriales; f__Neisseriaceae	0.285623	0	0	22273
89c2c974282658c05f45c85981a89730	k__Bacteria; p__Proteobacteria; c__Betaproteobacteria; o__Neisseriales; f__Neisseriaceae	0.37644	0	0	22272
f4af2b35d6ad5bc0e50f4d97861352f2	k__Bacteria; p__Proteobacteria; c__Betaproteobacteria; o__Neisseriales; f__Neisseriaceae	0.33598	0	0	22272
4e35c8d09428f4e8b1b21f8a0dff33b2	k__Bacteria; p__Proteobacteria; c__Alphaproteobacteria; o__Rhizobiales; f__Rhizobiaceae; g__Rhizobium	0.0985289	0	0	22268
13393b5f20bc1b7b79850c63078c3ba4	k__Bacteria; p__Proteobacteria; c__Alphaproteobacteria; o__Caulobacterales; f__Caulobacteraceae; g__Caulobacter; s__	0.0999736	0	0	22267
b85e14a07c76a4a6c414d4a081ec3b17	k__Bacteria; p__Proteobacteria; c__Alphaproteobacteria; o__Caulobacterales; f__Caulobacteraceae; g__Caulobacter; s__	0.118126	0	0	22265
8293ea7cd9c86f72463538fdfa810ecd	k__Bacteria; p__Proteobacteria; c__Alphaproteobacteria; o__Caulobacterales; f__Caulobacteraceae; g__Caulobacter; s__	0.106299	0	0	22262
2f0a23b7266cad0b667da3a098198046	k__Bacteria; p__Firmicutes; c__Bacilli; o__Lactobacillales	0.584886	0.0249466	0.0294498	22254
a80a4aa161c6cefa4dd1ab11caac1116	k__Bacteria; p__Firmicutes; c__Bacilli; o__Lactobacillales; f__Streptococcaceae; g__Streptococcus; s__	0.0858599	0	0	22254
11a3ed1f7f1f248a0b0f4d2580725a37	k__Bacteria; p__Proteobacteria; c__Alphaproteobacteria; o__Rhizobiales; f__Rhizobiaceae; g__Rhizobium	0.101841	0	0	22253
c9a9a27b36a0167e637c3f13e377f95a	k__Bacteria; p__Proteobacteria; c__Alphaproteobacteria; o__Rhizobiales; f__Rhizobiaceae; g__Rhizobium	0.0961687	0	0	22253
76899149a65cfdf1107d1f2abe41aab1	k__Bacteria; p__Firmicutes; c__Bacilli; o__Lactobacillales; f__Streptococcaceae; g__Streptococcus; s__	0.144968	0	0	22251
a815f8699e52ce92a9532566e8a2e2d3	k__Bacteria; p__Proteobacteria; c__Alphaproteobacteria; o__Sphingomonadales; f__Sphingomonadaceae; g__Sphingomonas; s__yabuuchiae	0.0931546	0	0	22251
7a92e88bcb7596690c91789a7a89af49	k__Bacteria; p__Proteobacteria; c__Gammaproteobacteria; o__Pseudomonadales; f__Moraxellaceae; g__Enhydrobacter; s__	0.124045	0	0	22250
acf32f1d4fef89adc44853a12a0fd536	k__Bacteria; p__Firmicutes; c__Bacilli; o__Lactobacillales; f__Streptococcaceae; g__Streptococcus; s__	0.139562	0	0	22245
302cb855a6f8b88a09d42c7bcf2a19a0	k__Bacteria; p__Bacteroidetes; c__Flavobacteriia; o__Flavobacteriales; f__[Weeksellaceae]; g__Bergeyella; s__zoohelcum	0.129371	0	0	22237
534c4d30e1b3a3a56cab2a7369a9faca	k__Bacteria; p__Proteobacteria; c__Alphaproteobacteria; o__Sphingomonadales; f__Sphingomonadaceae; g__Sphingomonas; s__yabuuchiae	0.0764065	0	0	22231
f9ad18f4bcfb9081c70f8c7714cc15bb	k__Bacteria; p__Firmicutes; c__Bacilli; o__Lactobacillales; f__Streptococcaceae; g__Streptococcus; s__	0.0727408	0.049401	0	22228
6a472f09c5ad940034facb8f56112edf	k__Bacteria; p__Tenericutes; c__Mollicutes; o__Mycoplasmatales; f__Mycoplasmataceae; g__Mycoplasma; s__hyorhinis	0.908049	0	0	22227
b0cabd9e3eb711566a1c5b5b9ee799d2	k__Bacteria; p__Bacteroidetes; c__Flavobacteriia; o__Flavobacteriales; f__[Weeksellaceae]; g__Bergeyella; s__zoohelcum	0.125736	0	0	22217
c8b7cf74bb1bc77ee58d7932a85cf570	k__Bacteria; p__Proteobacteria; c__Alphaproteobacteria; o__Sphingomonadales; f__Sphingomonadaceae; g__Sphingomonas; s__yabuuchiae	0.0829798	0	0	22214
0a73f19a54fca8bdaaa22b3b9bc7afab	k__Bacteria; p__Tenericutes; c__Mollicutes; o__Mycoplasmatales; f__Mycoplasmataceae; g__Mycoplasma; s__hyorhinis	0.971361	0	0.00395272	22204
1ab3842deec2f6b1eb9e54aad323b731	k__Bacteria; p__Bacteroidetes; c__Flavobacteriia; o__Flavobacteriales; f__[Weeksellaceae]; g__Bergeyella; s__zoohelcum	0.104586	0	0	22201
7020feb676be5c20093b87e1a50c0935	k__Bacteria; p__Bacteroidetes; c__Flavobacteriia; o__Flavobacteriales; f__[Weeksellaceae]; g__Bergeyella; s__zoohelcum	0.101697	0	0	22196
98b8c83aa9ef362f6db73665fd5efd8f	k__Bacteria; p__Firmicutes; c__Clostridia; o__Clostridiales; f__Clostridiaceae; g__; s__	0.0759417	0	0	22187
8d050bcd8d72a1cef2802709a155e8e7	k__Bacteria; p__Proteobacteria; c__Gammaproteobacteria; o__Pseudomonadales; f__Moraxellaceae; g__Moraxella; s__	0.150432	0	0	22160
4e44636dc67ad02296c9c9772f7ba8ad	k__Bacteria; p__Firmicutes; c__Bacilli; o__Lactobacillales; f__Lactobacillaceae; g__Lactobacillus; s__helveticus	0	0.110696	0.254513	22141
b29588c658ee155d116a74048c286620	k__Bacteria; p__Firmicutes; c__Clostridia; o__Clostridiales; f__Clostridiaceae; g__SMB53; s__	0.0626508	0	0	22133
384595aeaebf9f2449ae9c5c61fb9b5b	k__Bacteria; p__Proteobacteria; c__Gammaproteobacteria; o__Pasteurellales; f__Pasteurellaceae	1.10953	0	0	22120
1230126bb7b74278cf79fe20ba39f425	k__Bacteria; p__Firmicutes; c__Clostridia; o__Clostridiales; f__Clostridiaceae; g__SMB53; s__	0.0799906	0	0	22119
89c24f9d35a955945ebbfeb64615f782	k__Bacteria; p__Proteobacteria; c__Gammaproteobacteria; o__Pasteurellales; f__Pasteurellaceae; g__Haemophilus; s__parasuis	1.25677	0	0	22106
73bfd8b016b0096594c88ad2a84ae3f2	k__Bacteria; p__Firmicutes; c__Clostridia; o__Clostridiales; f__Clostridiaceae; g__; s__	0.0477941	0	0	22095
5a17b1520c25a954ad68e3530bee1402	k__Bacteria; p__Firmicutes; c__Clostridia; o__Clostridiales; f__Clostridiaceae; g__SMB53; s__	0.0532669	0	0	22091
87002cbd6841dd75764caeecc441e56a	k__Bacteria; p__Proteobacteria; c__Gammaproteobacteria; o__Pseudomonadales; f__Moraxellaceae; g__Enhydrobacter; s__	1.99126	0.422469	0.437907	22081
ecda5452cee70e82d1305d474cb9b182	k__Bacteria; p__Firmicutes; c__Bacilli; o__Lactobacillales; f__Aerococcaceae; g__Facklamia; s__	0.0797295	0	0	22050
5fb246dddb68a40351b4c863fdcf136d	k__Bacteria; p__Firmicutes; c__Bacilli; o__Lactobacillales; f__Lactobacillaceae; g__Lactobacillus; s__helveticus	0.0328056	0	0	22047
a254ca8b0625f6d16e76be49aeed617d	k__Bacteria; p__Proteobacteria; c__Betaproteobacteria; o__Neisseriales; f__Neisseriaceae; g__Neisseria; s__shayeganii	0.0521844	0	0	22042
f2ff536a76beb196f81962bde160bd2d	k__Bacteria; p__Proteobacteria; c__Betaproteobacteria; o__Neisseriales; f__Neisseriaceae; g__Neisseria; s__shayeganii	0.0495503	0	0	22039
84f6efc22f3000bbbc03f2dea5e5cefa	k__Bacteria; p__Firmicutes; c__Bacilli; o__Lactobacillales; f__Aerococcaceae; g__Facklamia; s__	0.0551036	0	0	22038
50aaf1b11027317a4ead313cb384e8fa	k__Bacteria; p__Proteobacteria; c__Gammaproteobacteria; o__Pasteurellales; f__Pasteurellaceae	0.40454	0	0	22033
b8525bf46074227635713de36ae0b7bf	k__Bacteria; p__Proteobacteria; c__Gammaproteobacteria; o__Pseudomonadales; f__Moraxellaceae; g__Moraxella; s__	0	1.56917	0.484411	22028
b2ca086084061dbc2d6e1b4f60960bca	k__Bacteria; p__Proteobacteria; c__Gammaproteobacteria; o__Pasteurellales; f__Pasteurellaceae	0.439987	0	0	22023
3c811f7a99fbabd8a606e9126532a958	k__Bacteria; p__Firmicutes; c__Clostridia; o__Clostridiales; f__Veillonellaceae; g__Megasphaera; s__	0.0524579	0	0	22021
97b8df324f81bf1058fa780b12023eff	k__Bacteria; p__Firmicutes; c__Clostridia; o__Clostridiales; f__Clostridiaceae; g__; s__	0.0418092	0	0	22003
fdcc1b0b1ad7ad3adca9b1b0f56742ee	k__Bacteria; p__Actinobacteria; c__Actinobacteria; o__Actinomycetales; f__Corynebacteriaceae; g__Corynebacterium; s__	0.0446118	0	0	21999
74c748b35499a14d01c0a7fa8687d83e	k__Bacteria; p__Firmicutes; c__Bacilli; o__Lactobacillales; f__Lactobacillaceae; g__Lactobacillus	0.0470879	0	0	21996
f427ad0ab51656c12f5d60b0c59ef073	k__Bacteria; p__Firmicutes; c__Clostridia; o__Clostridiales; f__Clostridiaceae; g__SMB53; s__	0.0498343	0	0	21981
f2c0b5ab42e9813ba2712dfb2ee6bd9a	k__Bacteria; p__Proteobacteria; c__Gammaproteobacteria; o__Pseudomonadales; f__Moraxellaceae; g__Moraxella; s__	0.214231	0	0	21974
885b08ef1d0806d1200ebff3aea50e69	k__Bacteria; p__Firmicutes; c__Bacilli; o__Lactobacillales; f__Streptococcaceae; g__Streptococcus; s__	0.057104	0	0	21962
fdad5fafc0f480cd7e0cd21a409cebd8	k__Bacteria; p__Firmicutes; c__Bacilli; o__Lactobacillales; f__Aerococcaceae; g__Aerococcus; s__	0.0324444	0	0	21953
b3b3fd6faf0c9fdf668ff015d245f5ae	k__Bacteria; p__Firmicutes; c__Clostridia; o__Clostridiales; f__Clostridiaceae; g__SMB53; s__	0.0400594	0	0	21950
cef2849cffb2a65d2a83574f36d648a4	k__Bacteria; p__Proteobacteria; c__Betaproteobacteria; o__Neisseriales; f__Neisseriaceae; g__Neisseria; s__shayeganii	0.0295048	0	0	21949
ab68ea2604cfc7611698e718ac34ce1a	k__Bacteria; p__Firmicutes; c__Clostridia; o__Clostridiales; f__Clostridiaceae; g__; s__	0.0403864	0	0	21946
2e4416f86cfed5b7cfe825afd58f049e	k__Bacteria; p__Proteobacteria; c__Gammaproteobacteria; o__Pseudomonadales; f__Moraxellaceae; g__Moraxella; s__	0.853551	0	0	21945
9a612d0c41e2b6a3115a61a5f3b9f770	k__Bacteria; p__Bacteroidetes; c__[Saprospirae]; o__[Saprospirales]; f__Chitinophagaceae; g__Sediminibacterium; s__	0.0679513	0	0	21942
8402671d846edb55a25399ee45b3bd96	k__Bacteria; p__Bacteroidetes; c__Bacteroidia; o__Bacteroidales; f__Prevotellaceae; g__Prevotella; s__copri	0.037305	0	0	21937
6afe5dc7aa3512f611b13505a543d129	k__Bacteria; p__Proteobacteria; c__Gammaproteobacteria; o__Pseudomonadales; f__Moraxellaceae; g__Moraxella; s__	0.163106	0	0	21930
fe169684f3cb88ca8feca53789030aa6	k__Bacteria; p__Proteobacteria; c__Gammaproteobacteria; o__Pseudomonadales; f__Moraxellaceae; g__Enhydrobacter; s__	0	0.535712	0.514333	21920
bbe34ea7feecd79d7624f811964892db	k__Bacteria; p__Firmicutes; c__Bacilli; o__Lactobacillales; f__Streptococcaceae; g__Streptococcus; s__	0.0756926	0	0	21913
f1ffa5b8e757e60dc09dcab3fd65812a	k__Bacteria; p__Firmicutes; c__Bacilli; o__Lactobacillales; f__Lactobacillaceae; g__Lactobacillus	0.0383496	0	0	21909
f76396e54c945f48ab71943647d99b1e	k__Bacteria; p__Bacteroidetes; c__Bacteroidia; o__Bacteroidales; f__Prevotellaceae; g__Prevotella; s__copri	0.028379	0	0	21907
379a46e67da0c3c651bb01a3b7fa17e8	k__Bacteria; p__Proteobacteria; c__Gammaproteobacteria; o__Pseudomonadales; f__Moraxellaceae; g__Moraxella; s__	0.502414	0	0	21905
827584c815ebf83d65919be1b3630cd0	k__Bacteria; p__Firmicutes; c__Clostridia; o__Clostridiales; f__Lachnospiraceae	0.0313084	0	0	21904
b3665b81fba8ed65df02ce0719116e9d	k__Bacteria; p__Firmicutes; c__Bacilli; o__Lactobacillales; f__Streptococcaceae; g__Streptococcus; s__	0.0776937	0	0	21897
bc6739588e7400c17fc2696c648a89cf	k__Bacteria; p__Firmicutes; c__Bacilli; o__Lactobacillales; f__Streptococcaceae; g__Streptococcus; s__	0.0680893	0	0	21891
86cef35083744d560ab3755b5c065695	k__Bacteria; p__Proteobacteria; c__Gammaproteobacteria; o__Pseudomonadales; f__Moraxellaceae; g__Enhydrobacter; s__	2.45622	0.576564	0.566851	21880
bdc6777ab708cff7fa6d2edd61f559a1	k__Bacteria; p__Bacteroidetes; c__Flavobacteriia; o__Flavobacteriales; f__[Weeksellaceae]; g__; s__	0.226186	0	0	21872
65cda5f669c56c2a0203aa7ccd00efff	k__Bacteria; p__Proteobacteria; c__Betaproteobacteria; o__Neisseriales; f__Neisseriaceae; g__Neisseria; s__shayeganii	0.295677	0	0	21860
abe52093b64f4523818028d9d2499d9e	k__Bacteria; p__Proteobacteria; c__Betaproteobacteria; o__Neisseriales; f__Neisseriaceae; g__Neisseria; s__shayeganii	0.327124	0	0	21859
65050e59420ab3eff48b31d00208dfcb	k__Bacteria; p__Actinobacteria; c__Actinobacteria; o__Actinomycetales; f__Corynebacteriaceae; g__Corynebacterium; s__	0.0415021	0	0	21846
09bc1b84ad80786e0638c62a01c02f1c	k__Bacteria; p__Firmicutes; c__Erysipelotrichi; o__Erysipelotrichales; f__Erysipelotrichaceae; g__p-75-a5; s__	0.0388827	0	0	21839
30071ce177354af184fce574932c3310	k__Bacteria; p__Firmicutes; c__Bacilli; o__Lactobacillales; f__Aerococcaceae; g__Facklamia; s__	0.081169	0	0.00715601	21829
0bf9733fb3d9eaaa5da3045d42876ca7	k__Bacteria; p__Bacteroidetes; c__Bacteroidia; o__Bacteroidales; f__Prevotellaceae; g__Prevotella; s__stercorea	0.0418171	0	0	21827
26e174b2ccde476e6d45d2b03ad2945d	k__Bacteria; p__Bacteroidetes; c__Flavobacteriia; o__Flavobacteriales; f__[Weeksellaceae]	0.242059	0.00614437	0	21820
6074993cbecd5c27a21947b64d5b8db1	k__Bacteria; p__Firmicutes; c__Bacilli; o__Lactobacillales; f__Streptococcaceae; g__Streptococcus; s__	0.0764384	0	0	21819
12e81f0c1344dca61b923ecae2b8d60a	k__Bacteria; p__Firmicutes; c__Bacilli; o__Lactobacillales; f__Aerococcaceae; g__Aerococcus; s__	0.0414957	0	0	21819
07d9f5267099e723e119c0648e56907b	k__Bacteria; p__Firmicutes; c__Clostridia; o__Clostridiales; f__Ruminococcaceae; g__; s__	0.0295844	0	0	21809
7d0a0cdbd1e8a6dfc92043f6fb99f162	k__Bacteria; p__Proteobacteria; c__Gammaproteobacteria; o__Pseudomonadales; f__Moraxellaceae; g__Moraxella; s__	0.218933	0	0	21800
79ce17a67a7fde519594da5658fb9e2a	k__Bacteria; p__Firmicutes; c__Clostridia; o__Clostridiales; f__Veillonellaceae; g__Phascolarctobacterium; s__	0.0385379	0	0	21799
e33ca20be4e269c2ca0a5f77082f196f	k__Bacteria; p__Firmicutes; c__Clostridia; o__Clostridiales	0.0439516	0	0	21798
b9eb8a81cc177b8466431f51ab89d466	k__Bacteria; p__Firmicutes; c__Bacilli; o__Lactobacillales; f__Streptococcaceae; g__Streptococcus; s__	0.0418483	0	0	21770
fc6fae15d2961d147b3cd192fa01e2fb	k__Bacteria; p__Firmicutes; c__Bacilli; o__Lactobacillales; f__Aerococcaceae; g__Facklamia; s__	0.050087	0	0	21749
96a14136e9ff8666a2aff0ee698770f0	k__Bacteria; p__Bacteroidetes; c__Flavobacteriia; o__Flavobacteriales; f__[Weeksellaceae]	0.233569	0.00748318	0.00482439	21747
1d42b982f77e65eda4a0334850e88e4b	k__Bacteria; p__Firmicutes; c__Bacilli; o__Lactobacillales; f__Aerococcaceae; g__Facklamia; s__	0.0499057	0	0.00293791	21742
aba21601f62c06197ff9d1857a5d5f2c	k__Bacteria; p__Firmicutes; c__Clostridia; o__Clostridiales; f__Ruminococcaceae; g__; s__	0.0187254	0	0	21733
9fead8f5e19615baf68262059c251d76	k__Bacteria; p__Firmicutes; c__Clostridia; o__Clostridiales; f__Ruminococcaceae; g__; s__	0.0231723	0	0	21730
57230cae8bfd0e21d2d38317b267ff0c	k__Bacteria; p__Firmicutes; c__Bacilli; o__Lactobacillales; f__Streptococcaceae; g__Streptococcus; s__alactolyticus	0	0.0350366	0.209079	21724
a8e2044b5c59b45356a07a49ad45b128	k__Bacteria; p__Firmicutes; c__Bacilli; o__Lactobacillales; f__Streptococcaceae; g__Streptococcus; s__	0.0401888	0	0	21716
e21c33ff5ba65dc938be438974f5d712	k__Bacteria; p__Firmicutes; c__Bacilli; o__Lactobacillales; f__Lactobacillaceae; g__Lactobacillus	0.0377326	0	0	21705
436348c63da64fb47bab3d57486855e6	k__Bacteria; p__Firmicutes; c__Clostridia; o__Clostridiales; f__Veillonellaceae; g__Anaerovibrio; s__	0.0474161	0	0	21688
c4a9737c50864b9d72b03ffbedcd095f	k__Bacteria; p__Firmicutes; c__Bacilli; o__Lactobacillales; f__Streptococcaceae; g__Streptococcus; s__	0	0.138961	0.0320207	21667
05a02c065fa970776484d27aa432084e	k__Bacteria; p__Proteobacteria; c__Gammaproteobacteria; o__Pseudomonadales; f__Moraxellaceae; g__Moraxella; s__	0	0.23777	0.382229	21664
89ac3e8d923c8acf77454be029d0621d	k__Bacteria; p__Proteobacteria; c__Gammaproteobacteria; o__Pasteurellales; f__Pasteurellaceae	0.565724	0	0	21649
f5c81c7b090d2f3caaefb88d6dbe79e5	k__Bacteria; p__Firmicutes; c__Bacilli; o__Lactobacillales; f__Lactobacillaceae; g__Lactobacillus; s__manihotivorans	0.0365059	0	0	21649
305b12609cd40234701c06e34006d3b7	k__Bacteria; p__Firmicutes; c__Bacilli; o__Lactobacillales; f__Lactobacillaceae; g__Lactobacillus	0.0567874	0	0	21638
52f1530bfdd51c7c86502ea7ca10806d	k__Bacteria; p__Bacteroidetes; c__Bacteroidia; o__Bacteroidales; f__Prevotellaceae; g__Prevotella; s__copri	0.0286859	0	0	21604
e67647c26eee371fdb9445f132fcf75e	k__Bacteria; p__Firmicutes; c__Clostridia; o__Clostridiales; f__Ruminococcaceae; g__; s__	0.0255493	0	0	21576
623abd8963d33d0e29663e863fbad88d	k__Bacteria; p__Tenericutes; c__Mollicutes; o__Mycoplasmatales; f__Mycoplasmataceae; g__Mycoplasma; s__hyorhinis	0.0339306	0	0	21547
4e575002186bb34d4655a2ad075af2a3	k__Bacteria; p__Firmicutes; c__Clostridia; o__Clostridiales; f__Veillonellaceae; g__Anaerovibrio; s__	0.0364962	0	0	21543
209f2828d5bbe0f1928561633c0ca619	k__Bacteria; p__Proteobacteria; c__Betaproteobacteria; o__Neisseriales; f__Neisseriaceae; g__Neisseria; s__shayeganii	0	0.299715	0.0493464	21519
bb5ccffd5a691ea9becc53cb5daa6eac	k__Bacteria; p__Firmicutes; c__Clostridia; o__Clostridiales; f__Veillonellaceae; g__Phascolarctobacterium; s__	0.0240107	0	0	21515
8830f0d529114f7c5a5009decf296876	k__Bacteria; p__Firmicutes; c__Erysipelotrichi; o__Erysipelotrichales; f__Erysipelotrichaceae; g__p-75-a5; s__	0.039232	0	0	21487
ae04667fbe98b0a025a2ba27d40b0dba	k__Bacteria; p__Firmicutes; c__Bacilli; o__Lactobacillales; f__Lactobacillaceae; g__Lactobacillus; s__vaginalis	0.0243227	0	0	21464
89b1dfa5a6a58d3338b656aa3da9eb18	k__Bacteria; p__Firmicutes; c__Bacilli; o__Turicibacterales; f__Turicibacteraceae; g__Turicibacter; s__	0.0759337	0.00351133	0.0238893	21460
b19445bff0bc08540db6d03b457a66f8	k__Bacteria; p__Firmicutes; c__Clostridia; o__Clostridiales; f__Lachnospiraceae	0	0	0.139037	21449
057a47d8c63a2af622f2e90ba0303bd6	k__Bacteria; p__Firmicutes; c__Clostridia; o__Clostridiales; f__Clostridiaceae; g__; s__	0.0268836	0	0	21365
ffc81324afdb2bfee4b083f18b91909c	k__Bacteria; p__Firmicutes; c__Clostridia; o__Clostridiales	0.0306222	0	0	21332
4e0851776eff2c9a2ccbe26f541d8e8d	k__Bacteria; p__Firmicutes; c__Bacilli; o__Turicibacterales; f__Turicibacteraceae; g__Turicibacter; s__	0.0274372	0	0	21332
bfad50b6f728cac21cc13bb8272047ac	k__Bacteria; p__Firmicutes; c__Bacilli; o__Lactobacillales; f__Streptococcaceae; g__Streptococcus; s__	0.0204484	0	0	21271
469b324bbd48c3be0c774c4b464ec7db	k__Bacteria; p__Tenericutes; c__Mollicutes; o__Mycoplasmatales; f__Mycoplasmataceae; g__Mycoplasma; s__hyorhinis	0.03175	0	0	21262
d933dbcbff80d8e23c3d463b742dac94	k__Bacteria; p__Bacteroidetes; c__[Saprospirae]; o__[Saprospirales]; f__Chitinophagaceae; g__Sediminibacterium; s__	0.0415375	0	0	21084
85b6b73f6ab74037ed9b7f7da391a342	k__Bacteria; p__Bacteroidetes; c__Bacteroidia; o__Bacteroidales; f__Prevotellaceae; g__Prevotella; s__stercorea	0	0	0.0965557	21080
aea8a15c535bad7cd8672ed3d4a0c5ae	k__Bacteria; p__Firmicutes; c__Clostridia; o__Clostridiales; f__Lachnospiraceae; g__Dorea; s__	0	0.00431072	0.155944	20994
7cbf5e0f8034372a71b752b5808ae6e5	k__Bacteria; p__Firmicutes; c__Bacilli; o__Turicibacterales; f__Turicibacteraceae; g__Turicibacter; s__	0.0358083	0	0	20961
9bd99b2d4c5eb91982c6f34f3af5f9b6	k__Bacteria; p__Firmicutes; c__Clostridia; o__Clostridiales; f__Ruminococcaceae; g__; s__	0.0171539	0	0	20854
f87c079c967e43760c9abb83b1b26489	k__Bacteria; p__Firmicutes; c__Clostridia; o__Clostridiales; f__Lachnospiraceae	0.0247352	0	0	20736
b9f98750bb5d17589492af7d4dfcae0c	k__Bacteria; p__Bacteroidetes; c__Bacteroidia; o__Bacteroidales; f__Prevotellaceae; g__Prevotella; s__copri	0	0.00742355	0.0852842	20676

## Sheet: (GD&MH) vs HC
Table S1. Differential abundance analysis (ANCOM) comparing the nasal microbiota of weaning piglets from the three different group of farms (GD, farms with Glässer's disease; MH, farms with polyserositis caused by M. hyorhinis and HC, healthy control farms ) at ASVs level. Different comparisons are shown in the different excel sheets as indicated in each sheet label.
(GD&MH) vs HC
		relative abundance		ANCOM	relative abundance
Feature.ID	Taxon	HC	disease	clr_w	MH	GD
2fb233432e5c6a8667a76e6328ce94aa	k__Bacteria; p__Bacteroidetes; c__Bacteroidia; o__Bacteroidales; f__p-2534-18B5; g__; s__	0.0997466	0.0049626	20891	0	0.00788178
57230cae8bfd0e21d2d38317b267ff0c	k__Bacteria; p__Firmicutes; c__Bacilli; o__Lactobacillales; f__Streptococcaceae; g__Streptococcus; s__alactolyticus	0.209079	0.0220601	21888	0	0.0350366
7345621d5db51a6809b824f9e76a0122	k__Bacteria; p__Bacteroidetes; c__Bacteroidia; o__Bacteroidales; f__Prevotellaceae; g__Prevotella; s__	0.0912168	0.00239443	21105	0	0.00380292
85b6b73f6ab74037ed9b7f7da391a342	k__Bacteria; p__Bacteroidetes; c__Bacteroidia; o__Bacteroidales; f__Prevotellaceae; g__Prevotella; s__stercorea	0.0965557	0	21395	0	0
9b25e1f1eb85c17d19ae834035fadb5a	k__Bacteria; p__Firmicutes; c__Clostridia; o__Clostridiales; f__Ruminococcaceae; g__Oscillospira; s__	0.107991	0.00337937	20868	0	0.00536724
aea8a15c535bad7cd8672ed3d4a0c5ae	k__Bacteria; p__Firmicutes; c__Clostridia; o__Clostridiales; f__Lachnospiraceae; g__Dorea; s__	0.155944	0.00271416	21421	0	0.00431072
b19445bff0bc08540db6d03b457a66f8	k__Bacteria; p__Firmicutes; c__Clostridia; o__Clostridiales; f__Lachnospiraceae	0.139037	0	21621	0	0
b9f98750bb5d17589492af7d4dfcae0c	k__Bacteria; p__Bacteroidetes; c__Bacteroidia; o__Bacteroidales; f__Prevotellaceae; g__Prevotella; s__copri	0.0852842	0.00467409	21276	0	0.00742355

## Sheet: MH vs HC
Table S1. Differential abundance analysis (ANCOM) comparing the nasal microbiota of weaning piglets from the three different group of farms (GD, farms with Glässer's disease; MH, farms with polyserositis caused by M. hyorhinis and HC, healthy control farms ) at ASVs level. Different comparisons are shown in the different excel sheets as indicated in each sheet label.
MH vs HC
		relative abundance		ANCOM
Feature.ID	Taxon	MH	HC	clr_w
05a02c065fa970776484d27aa432084e	k__Bacteria; p__Proteobacteria; c__Gammaproteobacteria; o__Pseudomonadales; f__Moraxellaceae; g__Moraxella; s__	0	0.382229	13636
062812414f7c1bd664e5d2cd9f78fae7	k__Bacteria; p__Bacteroidetes; c__Flavobacteriia; o__Flavobacteriales; f__[Weeksellaceae]; g__Bergeyella; s__zoohelcum	0	0.755224	13501
0680a1080ca4d315df2fe1db3336bc3f	k__Bacteria; p__Proteobacteria; c__Gammaproteobacteria; o__Pseudomonadales; f__Moraxellaceae	0	0.939614	14257
11778a9122f1dc2354aaf8b793162279	k__Bacteria; p__Proteobacteria; c__Gammaproteobacteria; o__Pseudomonadales; f__Moraxellaceae; g__Enhydrobacter; s__	0.844252	0	14228
118d935fc4f83e03b79ce93987abb28d	k__Bacteria; p__Firmicutes; c__Clostridia; o__Clostridiales; f__Clostridiaceae; g__SMB53; s__	0	0.23207	13415
11a3ed1f7f1f248a0b0f4d2580725a37	k__Bacteria; p__Proteobacteria; c__Alphaproteobacteria; o__Rhizobiales; f__Rhizobiaceae; g__Rhizobium	0.101841	0	14114
1230126bb7b74278cf79fe20ba39f425	k__Bacteria; p__Firmicutes; c__Clostridia; o__Clostridiales; f__Clostridiaceae; g__SMB53; s__	0.0799906	0	13485
13393b5f20bc1b7b79850c63078c3ba4	k__Bacteria; p__Proteobacteria; c__Alphaproteobacteria; o__Caulobacterales; f__Caulobacteraceae; g__Caulobacter; s__	0.0999736	0	14182
1ab3842deec2f6b1eb9e54aad323b731	k__Bacteria; p__Bacteroidetes; c__Flavobacteriia; o__Flavobacteriales; f__[Weeksellaceae]; g__Bergeyella; s__zoohelcum	0.104586	0	13982
296de8e4095f3c43b303ba6d43f4bd07	k__Bacteria; p__Bacteroidetes; c__Flavobacteriia; o__Flavobacteriales; f__[Weeksellaceae]; g__Bergeyella; s__zoohelcum	3.36686	0	14258
2f0a23b7266cad0b667da3a098198046	k__Bacteria; p__Firmicutes; c__Bacilli; o__Lactobacillales	0.584886	0.0294498	14144
302cb855a6f8b88a09d42c7bcf2a19a0	k__Bacteria; p__Bacteroidetes; c__Flavobacteriia; o__Flavobacteriales; f__[Weeksellaceae]; g__Bergeyella; s__zoohelcum	0.129371	0	14019
3b73e704ac7feaf02770f580be8f692c	k__Bacteria; p__Proteobacteria; c__Gammaproteobacteria; o__Pseudomonadales; f__Moraxellaceae	0.872915	0	14219
3c92a1223e889cdc76101ce306335682	k__Bacteria; p__Proteobacteria; c__Gammaproteobacteria; o__Pseudomonadales; f__Moraxellaceae	0.476966	0	14203
4472148bdff2bcf64e65460460c0371c	k__Bacteria; p__Firmicutes; c__Bacilli; o__Lactobacillales; f__Streptococcaceae; g__Streptococcus; s__	0	0.154312	13464
4e35c8d09428f4e8b1b21f8a0dff33b2	k__Bacteria; p__Proteobacteria; c__Alphaproteobacteria; o__Rhizobiales; f__Rhizobiaceae; g__Rhizobium	0.0985289	0	14194
4e44636dc67ad02296c9c9772f7ba8ad	k__Bacteria; p__Firmicutes; c__Bacilli; o__Lactobacillales; f__Lactobacillaceae; g__Lactobacillus; s__helveticus	0	0.254513	14122
534c4d30e1b3a3a56cab2a7369a9faca	k__Bacteria; p__Proteobacteria; c__Alphaproteobacteria; o__Sphingomonadales; f__Sphingomonadaceae; g__Sphingomonas; s__yabuuchiae	0.0764065	0	14082
543de95c6d5c189d166ff5c162ee3312	k__Bacteria; p__Proteobacteria; c__Gammaproteobacteria; o__Pseudomonadales; f__Moraxellaceae; g__Enhydrobacter; s__	1.6174	0	14238
57230cae8bfd0e21d2d38317b267ff0c	k__Bacteria; p__Firmicutes; c__Bacilli; o__Lactobacillales; f__Streptococcaceae; g__Streptococcus; s__alactolyticus	0	0.209079	13367
63558665c095544be745a9762b6fa73f	k__Bacteria; p__Proteobacteria; c__Gammaproteobacteria; o__Pseudomonadales; f__Moraxellaceae; g__Moraxella; s__	1.19748	0	14230
648f4cbe9550eea0e43bb8332868a3ce	k__Bacteria; p__Proteobacteria; c__Gammaproteobacteria; o__Pseudomonadales; f__Moraxellaceae	0	0.419192	13297
6a472f09c5ad940034facb8f56112edf	k__Bacteria; p__Tenericutes; c__Mollicutes; o__Mycoplasmatales; f__Mycoplasmataceae; g__Mycoplasma; s__hyorhinis	0.908049	0	13868
7020feb676be5c20093b87e1a50c0935	k__Bacteria; p__Bacteroidetes; c__Flavobacteriia; o__Flavobacteriales; f__[Weeksellaceae]; g__Bergeyella; s__zoohelcum	0.101697	0	13962
73bfd8b016b0096594c88ad2a84ae3f2	k__Bacteria; p__Firmicutes; c__Clostridia; o__Clostridiales; f__Clostridiaceae; g__; s__	0.0477941	0	13659
7580f713256147b5b54a7b1079e9611c	k__Bacteria; p__Proteobacteria; c__Gammaproteobacteria; o__Pseudomonadales; f__Moraxellaceae	0	0.590942	13586
76899149a65cfdf1107d1f2abe41aab1	k__Bacteria; p__Firmicutes; c__Bacilli; o__Lactobacillales; f__Streptococcaceae; g__Streptococcus; s__	0.144968	0	14148
7a92e88bcb7596690c91789a7a89af49	k__Bacteria; p__Proteobacteria; c__Gammaproteobacteria; o__Pseudomonadales; f__Moraxellaceae; g__Enhydrobacter; s__	0.124045	0	14071
7e06f687c2be84c5d69130c23e576931	k__Bacteria; p__Firmicutes; c__Bacilli; o__Lactobacillales; f__Streptococcaceae; g__Streptococcus; s__	0.514622	0	14224
8293ea7cd9c86f72463538fdfa810ecd	k__Bacteria; p__Proteobacteria; c__Alphaproteobacteria; o__Caulobacterales; f__Caulobacteraceae; g__Caulobacter; s__	0.106299	0	14152
839ad730de5b6e4bad39ba9bd31c665a	k__Bacteria; p__Proteobacteria; c__Gammaproteobacteria; o__Pseudomonadales; f__Moraxellaceae; g__Enhydrobacter; s__	1.3679	0	14238
839eb603a3f391cad41feafe729699df	k__Bacteria; p__Proteobacteria; c__Betaproteobacteria; o__Neisseriales; f__Neisseriaceae	0.285623	0	14200
89c2c974282658c05f45c85981a89730	k__Bacteria; p__Proteobacteria; c__Betaproteobacteria; o__Neisseriales; f__Neisseriaceae	0.37644	0	14197
8d050bcd8d72a1cef2802709a155e8e7	k__Bacteria; p__Proteobacteria; c__Gammaproteobacteria; o__Pseudomonadales; f__Moraxellaceae; g__Moraxella; s__	0.150432	0	13156
928b223db66a845b827a2f79f09a5b2d	k__Bacteria; p__Bacteroidetes; c__Flavobacteriia; o__Flavobacteriales; f__[Weeksellaceae]; g__Bergeyella; s__zoohelcum	1.9365	0	14254
96ac0b3da9819cc57b2025e7beb8fff2	k__Bacteria; p__Proteobacteria; c__Gammaproteobacteria; o__Pseudomonadales; f__Moraxellaceae; g__Enhydrobacter; s__	3.25414	0	14255
98b8c83aa9ef362f6db73665fd5efd8f	k__Bacteria; p__Firmicutes; c__Clostridia; o__Clostridiales; f__Clostridiaceae; g__; s__	0.0759417	0	13990
a2063f3e5954bb0233c850b50181e148	k__Bacteria; p__Proteobacteria; c__Gammaproteobacteria; o__Pseudomonadales; f__Moraxellaceae; g__Enhydrobacter; s__	2.85998	0	14254
a254ca8b0625f6d16e76be49aeed617d	k__Bacteria; p__Proteobacteria; c__Betaproteobacteria; o__Neisseriales; f__Neisseriaceae; g__Neisseria; s__shayeganii	0.0521844	0	13007
a80a4aa161c6cefa4dd1ab11caac1116	k__Bacteria; p__Firmicutes; c__Bacilli; o__Lactobacillales; f__Streptococcaceae; g__Streptococcus; s__	0.0858599	0	14104
a815f8699e52ce92a9532566e8a2e2d3	k__Bacteria; p__Proteobacteria; c__Alphaproteobacteria; o__Sphingomonadales; f__Sphingomonadaceae; g__Sphingomonas; s__yabuuchiae	0.0931546	0	14099
acf32f1d4fef89adc44853a12a0fd536	k__Bacteria; p__Firmicutes; c__Bacilli; o__Lactobacillales; f__Streptococcaceae; g__Streptococcus; s__	0.139562	0	14120
acffe0eff8dfd19f44896be4c0f0788c	k__Bacteria; p__Proteobacteria; c__Gammaproteobacteria; o__Pseudomonadales; f__Moraxellaceae; g__Enhydrobacter; s__	1.78734	0	14239
b0cabd9e3eb711566a1c5b5b9ee799d2	k__Bacteria; p__Bacteroidetes; c__Flavobacteriia; o__Flavobacteriales; f__[Weeksellaceae]; g__Bergeyella; s__zoohelcum	0.125736	0	13991
b29588c658ee155d116a74048c286620	k__Bacteria; p__Firmicutes; c__Clostridia; o__Clostridiales; f__Clostridiaceae; g__SMB53; s__	0.0626508	0	13679
b85e14a07c76a4a6c414d4a081ec3b17	k__Bacteria; p__Proteobacteria; c__Alphaproteobacteria; o__Caulobacterales; f__Caulobacteraceae; g__Caulobacter; s__	0.118126	0	14167
b9159555dc8fc61bff4222d379a088d8	k__Bacteria; p__Bacteroidetes; c__Flavobacteriia; o__Flavobacteriales; f__[Weeksellaceae]; g__Bergeyella; s__zoohelcum	1.03151	0	14240
bc9cea05f5862ec44562d22922097649	k__Bacteria; p__Proteobacteria; c__Gammaproteobacteria; o__Pseudomonadales; f__Moraxellaceae; g__Moraxella	0.817925	0	14223
c396a61eade8d6b8a5aeb2c08bee069d	k__Bacteria; p__Actinobacteria; c__Actinobacteria; o__Actinomycetales; f__Micrococcaceae; g__Rothia; s__nasimurium	0.708715	0	14228
c3b563cb5d0bb356e515e1ded0ff32bb	k__Bacteria; p__Proteobacteria; c__Gammaproteobacteria; o__Pseudomonadales; f__Moraxellaceae; g__Moraxella; s__	1.46122	0	14243
c8b7cf74bb1bc77ee58d7932a85cf570	k__Bacteria; p__Proteobacteria; c__Alphaproteobacteria; o__Sphingomonadales; f__Sphingomonadaceae; g__Sphingomonas; s__yabuuchiae	0.0829798	0	14025
c9a9a27b36a0167e637c3f13e377f95a	k__Bacteria; p__Proteobacteria; c__Alphaproteobacteria; o__Rhizobiales; f__Rhizobiaceae; g__Rhizobium	0.0961687	0	14113
d5c73dcac97e250a493f91fd24432af2	k__Bacteria; p__Bacteroidetes; c__Flavobacteriia; o__Flavobacteriales; f__[Weeksellaceae]; g__Bergeyella; s__zoohelcum	1.85513	0	14253
d999c2cbcdf82ae7fc0fcee8dd1acf25	k__Bacteria; p__Proteobacteria; c__Gammaproteobacteria; o__Pseudomonadales; f__Moraxellaceae; g__Moraxella; s__	1.5481	0.0476369	14228
defe2fab9745d538b86346bb2aae743a	k__Bacteria; p__Bacteroidetes; c__Flavobacteriia; o__Flavobacteriales; f__[Weeksellaceae]; g__Bergeyella; s__zoohelcum	2.21433	0	14256
df3af8a658cecb8d23295ff269ef4099	k__Bacteria; p__Actinobacteria; c__Actinobacteria; o__Actinomycetales; f__Micrococcaceae; g__Rothia; s__nasimurium	0.791658	0	14232
e0b0dd03b4b320a5de141abb149eb9c1	k__Bacteria; p__Bacteroidetes; c__Flavobacteriia; o__Flavobacteriales; f__[Weeksellaceae]; g__Bergeyella; s__zoohelcum	3.51307	0	14258
e7442a15078794c9ca213ff39985098c	k__Bacteria; p__Bacteroidetes; c__Bacteroidia; o__Bacteroidales; f__; g__; s__	0	0.125139	13487
f2ff536a76beb196f81962bde160bd2d	k__Bacteria; p__Proteobacteria; c__Betaproteobacteria; o__Neisseriales; f__Neisseriaceae; g__Neisseria; s__shayeganii	0.0495503	0	13045
f4af2b35d6ad5bc0e50f4d97861352f2	k__Bacteria; p__Proteobacteria; c__Betaproteobacteria; o__Neisseriales; f__Neisseriaceae	0.33598	0	14196
f9495d9d0df0184235719c2f014d85d6	k__Bacteria; p__Firmicutes; c__Bacilli; o__Lactobacillales	0.544734	0	14226
f9ad18f4bcfb9081c70f8c7714cc15bb	k__Bacteria; p__Firmicutes; c__Bacilli; o__Lactobacillales; f__Streptococcaceae; g__Streptococcus; s__	0.0727408	0	14112
f9ae50aac3ccde860065648d96873ed0	k__Bacteria; p__Firmicutes; c__Bacilli; o__Lactobacillales; f__Streptococcaceae; g__Streptococcus; s__	0.528874	0	14205
fbbbbcf86248efe2460b76e0786fc1cd	k__Bacteria; p__Bacteroidetes; c__Flavobacteriia; o__Flavobacteriales; f__[Weeksellaceae]; g__Bergeyella; s__zoohelcum	1.73464	0	14250
fbd992795f58d70bbd539d65a8b00646	k__Bacteria; p__Bacteroidetes; c__Flavobacteriia; o__Flavobacteriales; f__[Weeksellaceae]; g__Bergeyella; s__zoohelcum	2.67439	0	14257
fe169684f3cb88ca8feca53789030aa6	k__Bacteria; p__Proteobacteria; c__Gammaproteobacteria; o__Pseudomonadales; f__Moraxellaceae; g__Enhydrobacter; s__	0	0.514333	13889
ff73aad87253db0f471c19734a68ab9c	k__Bacteria; p__Proteobacteria; c__Betaproteobacteria; o__Neisseriales; f__Neisseriaceae; g__Neisseria; s__shayeganii	1.38156	0	14192

## Sheet: MH vs GD
Table S1. Differential abundance analysis (ANCOM) comparing the nasal microbiota of weaning piglets from the three different group of farms (GD, farms with Glässer's disease; MH, farms with polyserositis caused by M. hyorhinis and HC, healthy control farms ) at ASVs level. Different comparisons are shown in the different excel sheets as indicated in each sheet label.
MH vs GD
		relative abundance		ANCOM
Feature.ID	Taxon	MH	GD	clr_w
05a02c065fa970776484d27aa432084e	k__Bacteria; p__Proteobacteria; c__Gammaproteobacteria; o__Pseudomonadales; f__Moraxellaceae; g__Moraxella; s__	0	0.23777	14925
0680a1080ca4d315df2fe1db3336bc3f	k__Bacteria; p__Proteobacteria; c__Gammaproteobacteria; o__Pseudomonadales; f__Moraxellaceae	0	1.65757	15499
0a73f19a54fca8bdaaa22b3b9bc7afab	k__Bacteria; p__Tenericutes; c__Mollicutes; o__Mycoplasmatales; f__Mycoplasmataceae; g__Mycoplasma; s__hyorhinis	0.971361	0	15347
11778a9122f1dc2354aaf8b793162279	k__Bacteria; p__Proteobacteria; c__Gammaproteobacteria; o__Pseudomonadales; f__Moraxellaceae; g__Enhydrobacter; s__	0.844252	0	15472
11a3ed1f7f1f248a0b0f4d2580725a37	k__Bacteria; p__Proteobacteria; c__Alphaproteobacteria; o__Rhizobiales; f__Rhizobiaceae; g__Rhizobium	0.101841	0	15427
1230126bb7b74278cf79fe20ba39f425	k__Bacteria; p__Firmicutes; c__Clostridia; o__Clostridiales; f__Clostridiaceae; g__SMB53; s__	0.0799906	0	15255
13393b5f20bc1b7b79850c63078c3ba4	k__Bacteria; p__Proteobacteria; c__Alphaproteobacteria; o__Caulobacterales; f__Caulobacteraceae; g__Caulobacter; s__	0.0999736	0	15443
1ab3842deec2f6b1eb9e54aad323b731	k__Bacteria; p__Bacteroidetes; c__Flavobacteriia; o__Flavobacteriales; f__[Weeksellaceae]; g__Bergeyella; s__zoohelcum	0.104586	0	15349
1d42b982f77e65eda4a0334850e88e4b	k__Bacteria; p__Firmicutes; c__Bacilli; o__Lactobacillales; f__Aerococcaceae; g__Facklamia; s__	0.0499057	0	14323
209f2828d5bbe0f1928561633c0ca619	k__Bacteria; p__Proteobacteria; c__Betaproteobacteria; o__Neisseriales; f__Neisseriaceae; g__Neisseria; s__shayeganii	0	0.299715	15136
296de8e4095f3c43b303ba6d43f4bd07	k__Bacteria; p__Bacteroidetes; c__Flavobacteriia; o__Flavobacteriales; f__[Weeksellaceae]; g__Bergeyella; s__zoohelcum	3.36686	0	15491
2e4416f86cfed5b7cfe825afd58f049e	k__Bacteria; p__Proteobacteria; c__Gammaproteobacteria; o__Pseudomonadales; f__Moraxellaceae; g__Moraxella; s__	0.853551	0	14866
2f0a23b7266cad0b667da3a098198046	k__Bacteria; p__Firmicutes; c__Bacilli; o__Lactobacillales	0.584886	0.0249466	15442
30071ce177354af184fce574932c3310	k__Bacteria; p__Firmicutes; c__Bacilli; o__Lactobacillales; f__Aerococcaceae; g__Facklamia; s__	0.081169	0	15106
302cb855a6f8b88a09d42c7bcf2a19a0	k__Bacteria; p__Bacteroidetes; c__Flavobacteriia; o__Flavobacteriales; f__[Weeksellaceae]; g__Bergeyella; s__zoohelcum	0.129371	0	15382
379a46e67da0c3c651bb01a3b7fa17e8	k__Bacteria; p__Proteobacteria; c__Gammaproteobacteria; o__Pseudomonadales; f__Moraxellaceae; g__Moraxella; s__	0.502414	0	14774
384595aeaebf9f2449ae9c5c61fb9b5b	k__Bacteria; p__Proteobacteria; c__Gammaproteobacteria; o__Pasteurellales; f__Pasteurellaceae	1.10953	0	15213
3b73e704ac7feaf02770f580be8f692c	k__Bacteria; p__Proteobacteria; c__Gammaproteobacteria; o__Pseudomonadales; f__Moraxellaceae	0.872915	0	15473
3c811f7a99fbabd8a606e9126532a958	k__Bacteria; p__Firmicutes; c__Clostridia; o__Clostridiales; f__Veillonellaceae; g__Megasphaera; s__	0.0524579	0	15019
3c92a1223e889cdc76101ce306335682	k__Bacteria; p__Proteobacteria; c__Gammaproteobacteria; o__Pseudomonadales; f__Moraxellaceae	0.476966	0	15467
4e35c8d09428f4e8b1b21f8a0dff33b2	k__Bacteria; p__Proteobacteria; c__Alphaproteobacteria; o__Rhizobiales; f__Rhizobiaceae; g__Rhizobium	0.0985289	0	15445
4e44636dc67ad02296c9c9772f7ba8ad	k__Bacteria; p__Firmicutes; c__Bacilli; o__Lactobacillales; f__Lactobacillaceae; g__Lactobacillus; s__helveticus	0	0.110696	15267
50aaf1b11027317a4ead313cb384e8fa	k__Bacteria; p__Proteobacteria; c__Gammaproteobacteria; o__Pasteurellales; f__Pasteurellaceae	0.40454	0	15098
534c4d30e1b3a3a56cab2a7369a9faca	k__Bacteria; p__Proteobacteria; c__Alphaproteobacteria; o__Sphingomonadales; f__Sphingomonadaceae; g__Sphingomonas; s__yabuuchiae	0.0764065	0	15398
543de95c6d5c189d166ff5c162ee3312	k__Bacteria; p__Proteobacteria; c__Gammaproteobacteria; o__Pseudomonadales; f__Moraxellaceae; g__Enhydrobacter; s__	1.6174	0	15471
5a17b1520c25a954ad68e3530bee1402	k__Bacteria; p__Firmicutes; c__Clostridia; o__Clostridiales; f__Clostridiaceae; g__SMB53; s__	0.0532669	0	15216
5fb246dddb68a40351b4c863fdcf136d	k__Bacteria; p__Firmicutes; c__Bacilli; o__Lactobacillales; f__Lactobacillaceae; g__Lactobacillus; s__helveticus	0.0328056	0	15141
6074993cbecd5c27a21947b64d5b8db1	k__Bacteria; p__Firmicutes; c__Bacilli; o__Lactobacillales; f__Streptococcaceae; g__Streptococcus; s__	0.0764384	0	14655
63558665c095544be745a9762b6fa73f	k__Bacteria; p__Proteobacteria; c__Gammaproteobacteria; o__Pseudomonadales; f__Moraxellaceae; g__Moraxella; s__	1.19748	0	15471
65cda5f669c56c2a0203aa7ccd00efff	k__Bacteria; p__Proteobacteria; c__Betaproteobacteria; o__Neisseriales; f__Neisseriaceae; g__Neisseria; s__shayeganii	0.295677	0	14737
6a472f09c5ad940034facb8f56112edf	k__Bacteria; p__Tenericutes; c__Mollicutes; o__Mycoplasmatales; f__Mycoplasmataceae; g__Mycoplasma; s__hyorhinis	0.908049	0	15345
6e827473aa674b571e9f828d6064064b	k__Bacteria; p__Bacteroidetes; c__Flavobacteriia; o__Flavobacteriales; f__[Weeksellaceae]; g__Bergeyella; s__zoohelcum	2.03369	1.11002	15211
7020feb676be5c20093b87e1a50c0935	k__Bacteria; p__Bacteroidetes; c__Flavobacteriia; o__Flavobacteriales; f__[Weeksellaceae]; g__Bergeyella; s__zoohelcum	0.101697	0	15337
73bfd8b016b0096594c88ad2a84ae3f2	k__Bacteria; p__Firmicutes; c__Clostridia; o__Clostridiales; f__Clostridiaceae; g__; s__	0.0477941	0	15214
74c748b35499a14d01c0a7fa8687d83e	k__Bacteria; p__Firmicutes; c__Bacilli; o__Lactobacillales; f__Lactobacillaceae; g__Lactobacillus	0.0470879	0	15004
76899149a65cfdf1107d1f2abe41aab1	k__Bacteria; p__Firmicutes; c__Bacilli; o__Lactobacillales; f__Streptococcaceae; g__Streptococcus; s__	0.144968	0	15424
769013bd91d038d5d2615885469116d0	k__Bacteria; p__Firmicutes; c__Clostridia; o__Clostridiales; f__Veillonellaceae; g__Megasphaera; s__	0.0323589	0	14325
7a92e88bcb7596690c91789a7a89af49	k__Bacteria; p__Proteobacteria; c__Gammaproteobacteria; o__Pseudomonadales; f__Moraxellaceae; g__Enhydrobacter; s__	0.124045	0	15419
7e06f687c2be84c5d69130c23e576931	k__Bacteria; p__Firmicutes; c__Bacilli; o__Lactobacillales; f__Streptococcaceae; g__Streptococcus; s__	0.514622	0	15472
827584c815ebf83d65919be1b3630cd0	k__Bacteria; p__Firmicutes; c__Clostridia; o__Clostridiales; f__Lachnospiraceae	0.0313084	0	14887
8293ea7cd9c86f72463538fdfa810ecd	k__Bacteria; p__Proteobacteria; c__Alphaproteobacteria; o__Caulobacterales; f__Caulobacteraceae; g__Caulobacter; s__	0.106299	0	15434
839ad730de5b6e4bad39ba9bd31c665a	k__Bacteria; p__Proteobacteria; c__Gammaproteobacteria; o__Pseudomonadales; f__Moraxellaceae; g__Enhydrobacter; s__	1.3679	0.304996	15451
839eb603a3f391cad41feafe729699df	k__Bacteria; p__Proteobacteria; c__Betaproteobacteria; o__Neisseriales; f__Neisseriaceae	0.285623	0	15449
8402671d846edb55a25399ee45b3bd96	k__Bacteria; p__Bacteroidetes; c__Bacteroidia; o__Bacteroidales; f__Prevotellaceae; g__Prevotella; s__copri	0.037305	0	14761
84f6efc22f3000bbbc03f2dea5e5cefa	k__Bacteria; p__Firmicutes; c__Bacilli; o__Lactobacillales; f__Aerococcaceae; g__Facklamia; s__	0.0551036	0	15034
86cef35083744d560ab3755b5c065695	k__Bacteria; p__Proteobacteria; c__Gammaproteobacteria; o__Pseudomonadales; f__Moraxellaceae; g__Enhydrobacter; s__	2.45622	0.576564	15234
87002cbd6841dd75764caeecc441e56a	k__Bacteria; p__Proteobacteria; c__Gammaproteobacteria; o__Pseudomonadales; f__Moraxellaceae; g__Enhydrobacter; s__	1.99126	0.422469	15367
885b08ef1d0806d1200ebff3aea50e69	k__Bacteria; p__Firmicutes; c__Bacilli; o__Lactobacillales; f__Streptococcaceae; g__Streptococcus; s__	0.057104	0	15001
89b1dfa5a6a58d3338b656aa3da9eb18	k__Bacteria; p__Firmicutes; c__Bacilli; o__Turicibacterales; f__Turicibacteraceae; g__Turicibacter; s__	0.0759337	0.00351133	15057
89c24f9d35a955945ebbfeb64615f782	k__Bacteria; p__Proteobacteria; c__Gammaproteobacteria; o__Pasteurellales; f__Pasteurellaceae; g__Haemophilus; s__parasuis	1.25677	0	15197
89c2c974282658c05f45c85981a89730	k__Bacteria; p__Proteobacteria; c__Betaproteobacteria; o__Neisseriales; f__Neisseriaceae	0.37644	0	15446
8d050bcd8d72a1cef2802709a155e8e7	k__Bacteria; p__Proteobacteria; c__Gammaproteobacteria; o__Pseudomonadales; f__Moraxellaceae; g__Moraxella; s__	0.150432	0	15289
928b223db66a845b827a2f79f09a5b2d	k__Bacteria; p__Bacteroidetes; c__Flavobacteriia; o__Flavobacteriales; f__[Weeksellaceae]; g__Bergeyella; s__zoohelcum	1.9365	0	15486
96ac0b3da9819cc57b2025e7beb8fff2	k__Bacteria; p__Proteobacteria; c__Gammaproteobacteria; o__Pseudomonadales; f__Moraxellaceae; g__Enhydrobacter; s__	3.25414	0	15489
97b8df324f81bf1058fa780b12023eff	k__Bacteria; p__Firmicutes; c__Clostridia; o__Clostridiales; f__Clostridiaceae; g__; s__	0.0418092	0	15057
98b8c83aa9ef362f6db73665fd5efd8f	k__Bacteria; p__Firmicutes; c__Clostridia; o__Clostridiales; f__Clostridiaceae; g__; s__	0.0759417	0	15334
9a612d0c41e2b6a3115a61a5f3b9f770	k__Bacteria; p__Bacteroidetes; c__[Saprospirae]; o__[Saprospirales]; f__Chitinophagaceae; g__Sediminibacterium; s__	0.0679513	0	14947
a2063f3e5954bb0233c850b50181e148	k__Bacteria; p__Proteobacteria; c__Gammaproteobacteria; o__Pseudomonadales; f__Moraxellaceae; g__Enhydrobacter; s__	2.85998	0.257577	15469
a254ca8b0625f6d16e76be49aeed617d	k__Bacteria; p__Proteobacteria; c__Betaproteobacteria; o__Neisseriales; f__Neisseriaceae; g__Neisseria; s__shayeganii	0.0521844	0	15145
a80a4aa161c6cefa4dd1ab11caac1116	k__Bacteria; p__Firmicutes; c__Bacilli; o__Lactobacillales; f__Streptococcaceae; g__Streptococcus; s__	0.0858599	0	15424
a815f8699e52ce92a9532566e8a2e2d3	k__Bacteria; p__Proteobacteria; c__Alphaproteobacteria; o__Sphingomonadales; f__Sphingomonadaceae; g__Sphingomonas; s__yabuuchiae	0.0931546	0	15428
a8e2044b5c59b45356a07a49ad45b128	k__Bacteria; p__Firmicutes; c__Bacilli; o__Lactobacillales; f__Streptococcaceae; g__Streptococcus; s__	0.0401888	0	14030
ab68ea2604cfc7611698e718ac34ce1a	k__Bacteria; p__Firmicutes; c__Clostridia; o__Clostridiales; f__Clostridiaceae; g__; s__	0.0403864	0	14951
abe52093b64f4523818028d9d2499d9e	k__Bacteria; p__Proteobacteria; c__Betaproteobacteria; o__Neisseriales; f__Neisseriaceae; g__Neisseria; s__shayeganii	0.327124	0	14733
acf32f1d4fef89adc44853a12a0fd536	k__Bacteria; p__Firmicutes; c__Bacilli; o__Lactobacillales; f__Streptococcaceae; g__Streptococcus; s__	0.139562	0	15414
acffe0eff8dfd19f44896be4c0f0788c	k__Bacteria; p__Proteobacteria; c__Gammaproteobacteria; o__Pseudomonadales; f__Moraxellaceae; g__Enhydrobacter; s__	1.78734	0	15474
b0cabd9e3eb711566a1c5b5b9ee799d2	k__Bacteria; p__Bacteroidetes; c__Flavobacteriia; o__Flavobacteriales; f__[Weeksellaceae]; g__Bergeyella; s__zoohelcum	0.125736	0	15355
b29588c658ee155d116a74048c286620	k__Bacteria; p__Firmicutes; c__Clostridia; o__Clostridiales; f__Clostridiaceae; g__SMB53; s__	0.0626508	0	15269
b2ca086084061dbc2d6e1b4f60960bca	k__Bacteria; p__Proteobacteria; c__Gammaproteobacteria; o__Pasteurellales; f__Pasteurellaceae	0.439987	0	15072
b3665b81fba8ed65df02ce0719116e9d	k__Bacteria; p__Firmicutes; c__Bacilli; o__Lactobacillales; f__Streptococcaceae; g__Streptococcus; s__	0.0776937	0	14877
b3b3fd6faf0c9fdf668ff015d245f5ae	k__Bacteria; p__Firmicutes; c__Clostridia; o__Clostridiales; f__Clostridiaceae; g__SMB53; s__	0.0400594	0	14720
b8525bf46074227635713de36ae0b7bf	k__Bacteria; p__Proteobacteria; c__Gammaproteobacteria; o__Pseudomonadales; f__Moraxellaceae; g__Moraxella; s__	0	1.56917	15395
b85e14a07c76a4a6c414d4a081ec3b17	k__Bacteria; p__Proteobacteria; c__Alphaproteobacteria; o__Caulobacterales; f__Caulobacteraceae; g__Caulobacter; s__	0.118126	0	15439
b9159555dc8fc61bff4222d379a088d8	k__Bacteria; p__Bacteroidetes; c__Flavobacteriia; o__Flavobacteriales; f__[Weeksellaceae]; g__Bergeyella; s__zoohelcum	1.03151	0	15476
bbe34ea7feecd79d7624f811964892db	k__Bacteria; p__Firmicutes; c__Bacilli; o__Lactobacillales; f__Streptococcaceae; g__Streptococcus; s__	0.0756926	0	14922
bc6739588e7400c17fc2696c648a89cf	k__Bacteria; p__Firmicutes; c__Bacilli; o__Lactobacillales; f__Streptococcaceae; g__Streptococcus; s__	0.0680893	0	14902
bc9cea05f5862ec44562d22922097649	k__Bacteria; p__Proteobacteria; c__Gammaproteobacteria; o__Pseudomonadales; f__Moraxellaceae; g__Moraxella	0.817925	0	15473
c396a61eade8d6b8a5aeb2c08bee069d	k__Bacteria; p__Actinobacteria; c__Actinobacteria; o__Actinomycetales; f__Micrococcaceae; g__Rothia; s__nasimurium	0.708715	0	15472
c3b563cb5d0bb356e515e1ded0ff32bb	k__Bacteria; p__Proteobacteria; c__Gammaproteobacteria; o__Pseudomonadales; f__Moraxellaceae; g__Moraxella; s__	1.46122	0	15479
c4a9737c50864b9d72b03ffbedcd095f	k__Bacteria; p__Firmicutes; c__Bacilli; o__Lactobacillales; f__Streptococcaceae; g__Streptococcus; s__	0	0.138961	15153
c8b7cf74bb1bc77ee58d7932a85cf570	k__Bacteria; p__Proteobacteria; c__Alphaproteobacteria; o__Sphingomonadales; f__Sphingomonadaceae; g__Sphingomonas; s__yabuuchiae	0.0829798	0	15374
c9a9a27b36a0167e637c3f13e377f95a	k__Bacteria; p__Proteobacteria; c__Alphaproteobacteria; o__Rhizobiales; f__Rhizobiaceae; g__Rhizobium	0.0961687	0	15420
cef2849cffb2a65d2a83574f36d648a4	k__Bacteria; p__Proteobacteria; c__Betaproteobacteria; o__Neisseriales; f__Neisseriaceae; g__Neisseria; s__shayeganii	0.0295048	0	15012
d5c73dcac97e250a493f91fd24432af2	k__Bacteria; p__Bacteroidetes; c__Flavobacteriia; o__Flavobacteriales; f__[Weeksellaceae]; g__Bergeyella; s__zoohelcum	1.85513	0	15486
d999c2cbcdf82ae7fc0fcee8dd1acf25	k__Bacteria; p__Proteobacteria; c__Gammaproteobacteria; o__Pseudomonadales; f__Moraxellaceae; g__Moraxella; s__	1.5481	0.00597979	15475
defe2fab9745d538b86346bb2aae743a	k__Bacteria; p__Bacteroidetes; c__Flavobacteriia; o__Flavobacteriales; f__[Weeksellaceae]; g__Bergeyella; s__zoohelcum	2.21433	0	15487
df3af8a658cecb8d23295ff269ef4099	k__Bacteria; p__Actinobacteria; c__Actinobacteria; o__Actinomycetales; f__Micrococcaceae; g__Rothia; s__nasimurium	0.791658	0	15472
e0b0dd03b4b320a5de141abb149eb9c1	k__Bacteria; p__Bacteroidetes; c__Flavobacteriia; o__Flavobacteriales; f__[Weeksellaceae]; g__Bergeyella; s__zoohelcum	3.51307	0	15492
ecda5452cee70e82d1305d474cb9b182	k__Bacteria; p__Firmicutes; c__Bacilli; o__Lactobacillales; f__Aerococcaceae; g__Facklamia; s__	0.0797295	0	15096
f1ffa5b8e757e60dc09dcab3fd65812a	k__Bacteria; p__Firmicutes; c__Bacilli; o__Lactobacillales; f__Lactobacillaceae; g__Lactobacillus	0.0383496	0	14856
f2c0b5ab42e9813ba2712dfb2ee6bd9a	k__Bacteria; p__Proteobacteria; c__Gammaproteobacteria; o__Pseudomonadales; f__Moraxellaceae; g__Moraxella; s__	0.214231	0	14313
f2ff536a76beb196f81962bde160bd2d	k__Bacteria; p__Proteobacteria; c__Betaproteobacteria; o__Neisseriales; f__Neisseriaceae; g__Neisseria; s__shayeganii	0.0495503	0	15145
f427ad0ab51656c12f5d60b0c59ef073	k__Bacteria; p__Firmicutes; c__Clostridia; o__Clostridiales; f__Clostridiaceae; g__SMB53; s__	0.0498343	0	15020
f4af2b35d6ad5bc0e50f4d97861352f2	k__Bacteria; p__Proteobacteria; c__Betaproteobacteria; o__Neisseriales; f__Neisseriaceae	0.33598	0	15448
f76396e54c945f48ab71943647d99b1e	k__Bacteria; p__Bacteroidetes; c__Bacteroidia; o__Bacteroidales; f__Prevotellaceae; g__Prevotella; s__copri	0.028379	0	14594
f9495d9d0df0184235719c2f014d85d6	k__Bacteria; p__Firmicutes; c__Bacilli; o__Lactobacillales	0.544734	0	15473
f9ad18f4bcfb9081c70f8c7714cc15bb	k__Bacteria; p__Firmicutes; c__Bacilli; o__Lactobacillales; f__Streptococcaceae; g__Streptococcus; s__	0.0727408	0.049401	15365
f9ae50aac3ccde860065648d96873ed0	k__Bacteria; p__Firmicutes; c__Bacilli; o__Lactobacillales; f__Streptococcaceae; g__Streptococcus; s__	0.528874	0	15467
fbbbbcf86248efe2460b76e0786fc1cd	k__Bacteria; p__Bacteroidetes; c__Flavobacteriia; o__Flavobacteriales; f__[Weeksellaceae]; g__Bergeyella; s__zoohelcum	1.73464	0	15485
fbd992795f58d70bbd539d65a8b00646	k__Bacteria; p__Bacteroidetes; c__Flavobacteriia; o__Flavobacteriales; f__[Weeksellaceae]; g__Bergeyella; s__zoohelcum	2.67439	0	15490
fdad5fafc0f480cd7e0cd21a409cebd8	k__Bacteria; p__Firmicutes; c__Bacilli; o__Lactobacillales; f__Aerococcaceae; g__Aerococcus; s__	0.0324444	0	14762
fdcc1b0b1ad7ad3adca9b1b0f56742ee	k__Bacteria; p__Actinobacteria; c__Actinobacteria; o__Actinomycetales; f__Corynebacteriaceae; g__Corynebacterium; s__	0.0446118	0	14963
fe169684f3cb88ca8feca53789030aa6	k__Bacteria; p__Proteobacteria; c__Gammaproteobacteria; o__Pseudomonadales; f__Moraxellaceae; g__Enhydrobacter; s__	0	0.535712	15234
ff73aad87253db0f471c19734a68ab9c	k__Bacteria; p__Proteobacteria; c__Betaproteobacteria; o__Neisseriales; f__Neisseriaceae; g__Neisseria; s__shayeganii	1.38156	0	15465

## Sheet: GD vs HC
Table S1. Differential abundance analysis (ANCOM) comparing the nasal microbiota of weaning piglets from the three different group of farms (GD, farms with Glässer's disease; MH, farms with polyserositis caused by M. hyorhinis and HC, healthy control farms ) at ASVs level. Different comparisons are shown in the different excel sheets as indicated in each sheet label.
GD vs HC
		relative abundance		ANCOM
Feature.ID	Taxon	MH	HC	clr_w
b19445bff0bc08540db6d03b457a66f8	k__Bacteria; p__Firmicutes; c__Clostridia; o__Clostridiales; f__Lachnospiraceae	0	0.139037	13366
