# Supplementary material for: Altered Nasal Microbiota Composition Associated with Development of Polyserositis by Mycoplasma hyorhinis
Source: Pathogens. 2021 May 14;10(5):603. doi: 10.3390/pathogens10050603 (PMC8156107; doi:10.3390/pathogens10050603)
Supplement: Supplementary file 1 [file pathogens-10-00603-s001.zip › pathogens-1189127-supplementary/SupplementaryFiles/Table_S2_ancomPhylum.xlsx]

## Sheet: GD vs MH vs HC
Table S2. Differential abundance analysis (ANCOM) comparing the nasal microbiota of weaning piglets from the three different group of farms (GD, farms with Glässer's disease; MH, farms with polyserositis caused by M. hyorhinis and HC, healthy control farms ) at phylum level. Different comparisons are shown in the different excel sheets as indicated in each sheet label.
GD vs MH vs HC
	relative abundance			ANCOM
Taxon	GD	MH	HC	clr_w
Bacteria;Cyanobacteria	0.768792	0.177134	0.539642	22
Bacteria;Deferribacteres	0.227484	0	0.206972	26
Bacteria;NA	0.408521	0.0561844	0.319022	20
Bacteria;Spirochaetes	0.239782	0.476455	0.801628	19

## Sheet: (GD&MH) vs HC
Table S2. Differential abundance analysis (ANCOM) comparing the nasal microbiota of weaning piglets from the three different group of farms (GD, farms with Glässer's disease; MH, farms with polyserositis caused by M. hyorhinis and HC, healthy control farms ) at phylum level. Different comparisons are shown in the different excel sheets as indicated in each sheet label.
(GD&MH) vs HC
	relative abundance		ANCOM	relative abundance
Taxon	HC	disease (GD&MH)	clr_w	GD	MH
Bacteria;Deferribacteres	0.206972	0.143231	11	0.227484	0
Bacteria;Fibrobacteres	0.0551789	0.0273968	10	0.0297549	0.0233881
Bacteria;Firmicutes	33.1036	21.8819	10	23.2336	19.5841
Bacteria;NA	0.319022	0.278026	10	0.408521	0.0561844
Bacteria;Spirochaetes	0.801628	0.327438	16	0.239782	0.476455
Bacteria;WPS-2	0.147788	0.0106893	15	0.00828099	0.0147833

## Sheet: MH vs HC
Table S2. Differential abundance analysis (ANCOM) comparing the nasal microbiota of weaning piglets from the three different group of farms (GD, farms with Glässer's disease; MH, farms with polyserositis caused by M. hyorhinis and HC, healthy control farms ) at phylum level. Different comparisons are shown in the different excel sheets as indicated in each sheet label.
MH vs HC
	relative abundance		ANCOM
Taxon	MH	HC	clr_w
Bacteria;Deferribacteres	0	0.206972	17
Bacteria;NA	0.0561844	0.319022	15
Bacteria;Spirochaetes	0.476455	0.801628	14

## Sheet: MH vs GD
Table S2. Differential abundance analysis (ANCOM) comparing the nasal microbiota of weaning piglets from the three different group of farms (GD, farms with Glässer's disease; MH, farms with polyserositis caused by M. hyorhinis and HC, healthy control farms ) at phylum level. Different comparisons are shown in the different excel sheets as indicated in each sheet label.
MH vs GD
	relative abundance		ANCOM
Taxon	MH	GD	clr_w
k__Bacteria;p__Deferribacteres	0	0.227484	25

## Sheet: GD vs HC
Table S2. Differential abundance analysis (ANCOM) comparing the nasal microbiota of weaning piglets from the three different group of farms (GD, farms with Glässer's disease; MH, farms with polyserositis caused by M. hyorhinis and HC, healthy control farms ) at phylum level. Different comparisons are shown in the different excel sheets as indicated in each sheet label.
GD vs HC
	relative abundance		ANCOM
Taxon	GD	HC	clr_w
k__Bacteria;p__Deferribacteres	0.227484	0.206972	17
k__Bacteria;__	0.408521	0.319022	15
k__Bacteria;p__Spirochaetes	0.239782	0.801628	14
