# Supplementary material for: Altered Nasal Microbiota Composition Associated with Development of Polyserositis by Mycoplasma hyorhinis
Source: Pathogens. 2021 May 14;10(5):603. doi: 10.3390/pathogens10050603 (PMC8156107; doi:10.3390/pathogens10050603)
Supplement: Supplementary file 1 [file pathogens-10-00603-s001.zip › pathogens-1189127-supplementary/SupplementaryFiles/Table_S3_ancomClass.xlsx]

## Sheet: MH vs HC vs GD
Table S3. Differential abundance analysis (ANCOM) comparing the nasal microbiota of weaning piglets from the three different group of farms (GD, farms with Glässer's disease; MH, farms with polyserositis caused by M. hyorhinis and HC, healthy control farms ) at class level. Different comparisons are shown in the different excel sheets as indicated in each sheet label.
MH vs HC vs GD
	relative abundance			ANCOM
Taxon	GD	MH	HC	clr_w
Bacteria;Bacteroidetes;Bacteroidia	10.4618	4.98259	15.8449	44
Bacteria;Bacteroidetes;[Saprospirae]	0.507004	0.612058	0.11593	42
Bacteria;Cyanobacteria;4C0d-2	0.511314	0.0811982	0.408536	55
Bacteria;Deferribacteres;Deferribacteres	0.227484	0	0.206972	53
Bacteria;Firmicutes;Clostridia	16.7064	10.749	26.5068	41
Bacteria;NA;NA	0.408521	0.0561844	0.319022	44
Bacteria;Spirochaetes;Spirochaetes	0.238311	0.476455	0.801628	43
Bacteria;Verrucomicrobia;Verrucomicrobiae	0.172251	0.0275216	0.165811	40

## Sheet: (GD&MH) vs HC
Table S3. Differential abundance analysis (ANCOM) comparing the nasal microbiota of weaning piglets from the three different group of farms (GD, farms with Glässer's disease; MH, farms with polyserositis caused by M. hyorhinis and HC, healthy control farms ) at class level. Different comparisons are shown in the different excel sheets as indicated in each sheet label.
(GD&MH) vs HC
	relative abundance		ANCOM	relative abundance
Taxon	HC	disease (GD&MH)	clr_w	GD	MH
Bacteria;Bacteroidetes;[Saprospirae]	0.11593	0.545913	59	0.507004	0.612058

## Sheet: MH vs HC
Table S3. Differential abundance analysis (ANCOM) comparing the nasal microbiota of weaning piglets from the three different group of farms (GD, farms with Glässer's disease; MH, farms with polyserositis caused by M. hyorhinis and HC, healthy control farms ) at class level. Different comparisons are shown in the different excel sheets as indicated in each sheet label.
MH vs HC
	relative abundance		ANCOM
Taxon	MH	HC	clr_w
Bacteria;Bacteroidetes;Bacteroidia	4.98259	15.8449	30
Bacteria;Bacteroidetes;[Saprospirae]	0.612058	0.11593	31
Bacteria;Cyanobacteria;4C0d-2	0.0811982	0.408536	34
Bacteria;Deferribacteres;Deferribacteres	0	0.206972	33
Bacteria;Firmicutes;Clostridia	10.749	26.5068	27
Bacteria;NA;NA	0.0561844	0.319022	33
Bacteria;Spirochaetes;Spirochaetes	0.476455	0.801628	27
Bacteria;Verrucomicrobia;Verrucomicrobiae	0.0275216	0.165811	25

## Sheet: MH vs GD
Table S3. Differential abundance analysis (ANCOM) comparing the nasal microbiota of weaning piglets from the three different group of farms (GD, farms with Glässer's disease; MH, farms with polyserositis caused by M. hyorhinis and HC, healthy control farms ) at class level. Different comparisons are shown in the different excel sheets as indicated in each sheet label.
MH vs GD
	relative abundance		ANCOM
Taxon	MH	GD	clr_w
k__Bacteria;p__Cyanobacteria;c__4C0d-2	0.0811982	0.511314	52
k__Bacteria;p__Deferribacteres;c__Deferribacteres	0	0.227484	51

## Sheet: GD vs HC
Table S3. Differential abundance analysis (ANCOM) comparing the nasal microbiota of weaning piglets from the three different group of farms (GD, farms with Glässer's disease; MH, farms with polyserositis caused by M. hyorhinis and HC, healthy control farms ) at class level. Different comparisons are shown in the different excel sheets as indicated in each sheet label.
GD vs HC
	relative abundance		ANCOM
Taxon	GD	HC	clr_w
k__Bacteria;p__Cyanobacteria;c__4C0d-2	0.511314	0.408536	34
k__Bacteria;__;__	0.408521	0.319022	33
k__Bacteria;p__Deferribacteres;c__Deferribacteres	0.227484	0.206972	33
k__Bacteria;p__Bacteroidetes;c__[Saprospirae]	0.507004	0.11593	31
k__Bacteria;p__Bacteroidetes;c__Bacteroidia	10.4618	15.8449	30
k__Bacteria;p__Firmicutes;c__Clostridia	16.7064	26.5068	27
k__Bacteria;p__Spirochaetes;c__Spirochaetes	0.238311	0.801628	27
k__Bacteria;p__Verrucomicrobia;c__Verrucomicrobiae	0.172251	0.165811	25
