# Supplementary material for: Altered Nasal Microbiota Composition Associated with Development of Polyserositis by Mycoplasma hyorhinis
Source: Pathogens. 2021 May 14;10(5):603. doi: 10.3390/pathogens10050603 (PMC8156107; doi:10.3390/pathogens10050603)
Supplement: Supplementary file 1 [file pathogens-10-00603-s001.zip › pathogens-1189127-supplementary/SupplementaryFiles/Table_S4_ancomOrder.xlsx]

## Sheet: MH vs HC vs GD
Table S4. Differential abundance analysis (ANCOM) comparing the nasal microbiota of weaning piglets from the three different group of farms (GD, farms with Glässer's disease; MH, farms with polyserositis caused by M. hyorhinis and HC, healthy control farms ) at order level. Different comparisons are shown in the different excel sheets as indicated in each sheet label.
MH vs HC vs GD
	relative abundance			ANCOM
Taxon	GD	MH	HC	clr_w
Bacteria;Proteobacteria;Alphaproteobacteria;Sphingomonadales	0.0835236	0.270747	0.011981	106

## Sheet: (GD&MH) vs HC
Table S4. Differential abundance analysis (ANCOM) comparing the nasal microbiota of weaning piglets from the three different group of farms (GD, farms with Glässer's disease; MH, farms with polyserositis caused by M. hyorhinis and HC, healthy control farms ) at order level. Different comparisons are shown in the different excel sheets as indicated in each sheet label.
(GD&MH) vs HC
	relative abundance		ANCOM	relative abundance
Taxon	HC	disease (GD&MH)	clr_w	GD	MH
Bacteria;Proteobacteria;Alphaproteobacteria;Sphingomonadales	0.011981	0.152865	106	0.0835236	0.270747

## Sheet: MH vs HC
Table S4. Differential abundance analysis (ANCOM) comparing the nasal microbiota of weaning piglets from the three different group of farms (GD, farms with Glässer's disease; MH, farms with polyserositis caused by M. hyorhinis and HC, healthy control farms ) at order level. Different comparisons are shown in the different excel sheets as indicated in each sheet label.
MH vs HC
	relative abundance		ANCOM
Taxon	MH	HC	clr_w
Bacteria;Cyanobacteria;4C0d-2;YS2	0.0811982	0.408536	70
Bacteria;Deferribacteres;Deferribacteres;Deferribacterales	0	0.206972	67
Bacteria;NA;NA;NA	0.0561844	0.319022	66
Bacteria;Proteobacteria;Alphaproteobacteria;RF32	0.0356438	0.320766	69
Bacteria;Proteobacteria;Alphaproteobacteria;Sphingomonadales	0.270747	0.011981	83
Bacteria;Tenericutes;Mollicutes;Anaeroplasmatales	0.026406	0.157244	63

## Sheet: MH vs GD
Table S4. Differential abundance analysis (ANCOM) comparing the nasal microbiota of weaning piglets from the three different group of farms (GD, farms with Glässer's disease; MH, farms with polyserositis caused by M. hyorhinis and HC, healthy control farms ) at order level. Different comparisons are shown in the different excel sheets as indicated in each sheet label.
MH vs GD
	relative abundance		ANCOM
Taxon	MH	GD	clr_w
k__Bacteria;p__Deferribacteres;c__Deferribacteres;o__Deferribacterales	0	0.227484	80
k__Bacteria;p__Proteobacteria;c__Betaproteobacteria;o__Burkholderiales	0.3163	1.0513	73
k__Bacteria;p__Proteobacteria;c__Alphaproteobacteria;o__Sphingomonadales	0.270747	0.0835236	72

## Sheet: GD vs HC
Table S4. Differential abundance analysis (ANCOM) comparing the nasal microbiota of weaning piglets from the three different group of farms (GD, farms with Glässer's disease; MH, farms with polyserositis caused by M. hyorhinis and HC, healthy control farms ) at order level. Different comparisons are shown in the different excel sheets as indicated in each sheet label.
GD vs HC
	relative abundance		ANCOM
Taxon	GD	HC	clr_w
k__Bacteria;p__Proteobacteria;c__Alphaproteobacteria;o__Sphingomonadales	0.0835236	0.011981	83
k__Bacteria;p__Cyanobacteria;c__4C0d-2;o__YS2	0.495261	0.408536	70
k__Bacteria;p__Proteobacteria;c__Alphaproteobacteria;o__RF32	0.289313	0.320766	69
k__Bacteria;p__Deferribacteres;c__Deferribacteres;o__Deferribacterales	0.227484	0.206972	67
k__Bacteria;__;__;__	0.408521	0.319022	66
k__Bacteria;p__Tenericutes;c__Mollicutes;o__Anaeroplasmatales	0.160818	0.157244	63
