# Supplementary material for: Altered Nasal Microbiota Composition Associated with Development of Polyserositis by Mycoplasma hyorhinis
Source: Pathogens. 2021 May 14;10(5):603. doi: 10.3390/pathogens10050603 (PMC8156107; doi:10.3390/pathogens10050603)
Supplement: Supplementary file 1 [file pathogens-10-00603-s001.zip › pathogens-1189127-supplementary/SupplementaryFiles/Table_S5_ancomFamily.xlsx]

## Sheet: MH vs HC vs GD
Table S5. Differential abundance analysis (ANCOM) comparing the nasal microbiota of weaning piglets from the three different group of farms (GD, farms with Glässer's disease; MH, farms with polyserositis caused by M. hyorhinis and HC, healthy control farms ) at family level. Different comparisons are shown in the different excel sheets as indicated in each sheet label.
MH vs HC vs GD
	relative abundance			ANCOM
Taxon	GD	MH	HC	clr_w
Bacteria;Bacteroidetes;Bacteroidia;Bacteroidales;Prevotellaceae	1.78684	1.73829	4.49875	170
Bacteria;Bacteroidetes;Bacteroidia;Bacteroidales;Rikenellaceae	1.27944	0.0180113	1.30817	219
Bacteria;Bacteroidetes;Bacteroidia;Bacteroidales;S24-7	3.0084	0.530224	3.34514	172
Bacteria;Deferribacteres;Deferribacteres;Deferribacterales;Deferribacteraceae	0.227484	0	0.206972	177
Bacteria;Firmicutes;Clostridia;Clostridiales;NA	4.69113	1.01134	4.86833	169
Bacteria;Proteobacteria;Alphaproteobacteria;Rhizobiales;Bradyrhizobiaceae	0.00317916	0.147842	0	214
Bacteria;Proteobacteria;Alphaproteobacteria;Rhizobiales;NA	0.0193028	0.100842	0.000211419	183
Bacteria;Proteobacteria;Alphaproteobacteria;Rhizobiales;Rhizobiaceae	0.0923126	0.361555	0.0517815	180
Bacteria;Proteobacteria;Alphaproteobacteria;Sphingomonadales;Sphingomonadaceae	0.0743815	0.267304	0.011981	213
Bacteria;Proteobacteria;Betaproteobacteria;Burkholderiales;Alcaligenaceae	0.373287	0.103083	0.851374	165
Bacteria;Proteobacteria;Betaproteobacteria;Burkholderiales;Comamonadaceae	0.505663	0.0986697	0.21083	205
Bacteria;Proteobacteria;Gammaproteobacteria;Xanthomonadales;Xanthomonadaceae	0.287207	0.0784858	0.090609	186
Bacteria;[Thermi];Deinococci;Deinococcales;Trueperaceae	0.00124641	0	0	32

## Sheet: (GD&MH) vs HC
Table S5. Differential abundance analysis (ANCOM) comparing the nasal microbiota of weaning piglets from the three different group of farms (GD, farms with Glässer's disease; MH, farms with polyserositis caused by M. hyorhinis and HC, healthy control farms ) at family level. Different comparisons are shown in the different excel sheets as indicated in each sheet label.
(GD&MH) vs HC
	relative abundance		ANCOM	relative abundance
Taxon	HC	disease (GD&MH)	clr_w	GD	MH
Bacteria;Proteobacteria;Alphaproteobacteria;Sphingomonadales;Sphingomonadaceae	0.011981	0.145834	193	0.0743815	0.267304
Bacteria;[Thermi];Deinococci;Deinococcales;Trueperaceae	0	0.000784774	17	0.00124641	0

## Sheet: MH vs HC
Table S5. Differential abundance analysis (ANCOM) comparing the nasal microbiota of weaning piglets from the three different group of farms (GD, farms with Glässer's disease; MH, farms with polyserositis caused by M. hyorhinis and HC, healthy control farms ) at family level. Different comparisons are shown in the different excel sheets as indicated in each sheet label.
MH vs HC
	relative abundance		ANCOM
Taxon	MH	HC	clr_w
Bacteria;Bacteroidetes;Bacteroidia;Bacteroidales;Rikenellaceae	0.0180113	1.30817	173
Bacteria;Proteobacteria;Alphaproteobacteria;Rhizobiales;Bradyrhizobiaceae	0.147842	0	166
Bacteria;Proteobacteria;Alphaproteobacteria;Sphingomonadales;Sphingomonadaceae	0.267304	0.011981	168

## Sheet: MH vs GD
Table S5. Differential abundance analysis (ANCOM) comparing the nasal microbiota of weaning piglets from the three different group of farms (GD, farms with Glässer's disease; MH, farms with polyserositis caused by M. hyorhinis and HC, healthy control farms ) at family level. Different comparisons are shown in the different excel sheets as indicated in each sheet label.
MH vs GD
	relative abundance		ANCOM
Taxon	MH	GD	clr_w
k__Bacteria;p__Bacteroidetes;c__Bacteroidia;o__Bacteroidales;f__Rikenellaceae	0.0180113	1.27944	215
k__Bacteria;p__Proteobacteria;c__Alphaproteobacteria;o__Rhizobiales;f__Bradyrhizobiaceae	0.147842	0.00317916	208

## Sheet: GD vs HC
Table S5. Differential abundance analysis (ANCOM) comparing the nasal microbiota of weaning piglets from the three different group of farms (GD, farms with Glässer's disease; MH, farms with polyserositis caused by M. hyorhinis and HC, healthy control farms ) at family level. Different comparisons are shown in the different excel sheets as indicated in each sheet label.
GD vs HC
	relative abundance		ANCOM
Taxon	GD	HC	clr_w
k__Bacteria;p__Bacteroidetes;c__Bacteroidia;o__Bacteroidales;f__Rikenellaceae	1.27944	1.30817	173
k__Bacteria;p__Proteobacteria;c__Alphaproteobacteria;o__Sphingomonadales;f__Sphingomonadaceae	0.0743815	0.011981	168
k__Bacteria;p__Proteobacteria;c__Alphaproteobacteria;o__Rhizobiales;f__Bradyrhizobiaceae	0.00317916	0	166
