# Supplementary material for: Altered Nasal Microbiota Composition Associated with Development of Polyserositis by Mycoplasma hyorhinis
Source: Pathogens. 2021 May 14;10(5):603. doi: 10.3390/pathogens10050603 (PMC8156107; doi:10.3390/pathogens10050603)
Supplement: Supplementary file 1 [file pathogens-10-00603-s001.zip › pathogens-1189127-supplementary/SupplementaryFiles/Table_S6_ancomGenus.xlsx]

## Sheet: MH vs HC vs GD
Table S6. Differential abundance analysis (ANCOM) comparing the nasal microbiota of weaning piglets from the three different group of farms (GD, farms with Glässer's disease; MH, farms with polyserositis caused by M. hyorhinis and HC, healthy control farms ) at genus level. Different comparisons are shown in the different excel sheets as indicated in each sheet label.
MH vs HC vs GD
	relative abundance			ANCOM
Taxon	GD	MH	HC	clr_w
Bacteria;Actinobacteria;Actinobacteria;Actinomycetales;Actinomycetaceae;Trueperella	0.00374558	0.0183453	0.010714	56
Bacteria;Bacteroidetes;[Saprospirae];[Saprospirales];Chitinophagaceae;Sediminibacterium	0.000332178	0.217145	0	535
Bacteria;Proteobacteria;Alphaproteobacteria;Caulobacterales;Caulobacteraceae;Brevundimonas	0.202799	0.00143734	0.0938289	538
Bacteria;Proteobacteria;Alphaproteobacteria;Caulobacterales;Caulobacteraceae;Caulobacter	0.000190087	0.32507	0	536
Bacteria;Proteobacteria;Alphaproteobacteria;Rhizobiales;Bradyrhizobiaceae;NA	0.00317916	0.147842	0	531
Bacteria;Proteobacteria;Alphaproteobacteria;Rhizobiales;Rhizobiaceae;Rhizobium	0.00343311	0.327583	0	536
Bacteria;Proteobacteria;Alphaproteobacteria;Sphingomonadales;Sphingomonadaceae;Sphingomonas	0.0555859	0.267304	0.00615409	535
Bacteria;Proteobacteria;Betaproteobacteria;Burkholderiales;Oxalobacteraceae;Ralstonia	0.00461074	0.0782206	0.00377056	510
Bacteria;Proteobacteria;Gammaproteobacteria;Xanthomonadales;Xanthomonadaceae;Stenotrophomonas	0.20246	0.0210268	0.0819347	495
Bacteria;[Thermi];Deinococci;Deinococcales;Trueperaceae;Truepera	0.00124641	0	0	51

## Sheet: (GD&MH) vs HC
Table S6. Differential abundance analysis (ANCOM) comparing the nasal microbiota of weaning piglets from the three different group of farms (GD, farms with Glässer's disease; MH, farms with polyserositis caused by M. hyorhinis and HC, healthy control farms ) at genus level. Different comparisons are shown in the different excel sheets as indicated in each sheet label.
(GD&MH) vs HC
	relative abundance		ANCOM	relative abundance
Taxon	HC	disease (GD&MH)	clr_w	GD	MH
Bacteria;Actinobacteria;Actinobacteria;Actinomycetales;Actinomycetaceae;Trueperella	0.010714	0.0091529	7	0.00374558	0.0183453
Bacteria;Proteobacteria;Alphaproteobacteria;Sphingomonadales;Sphingomonadaceae;Sphingomonas	0.00615409	0.134	505	0.0555859	0.267304
Bacteria;[Thermi];Deinococci;Deinococcales;Trueperaceae;Truepera	0	0.000784774	20	0.00124641	0

## Sheet: MH vs HC
Table S6. Differential abundance analysis (ANCOM) comparing the nasal microbiota of weaning piglets from the three different group of farms (GD, farms with Glässer's disease; MH, farms with polyserositis caused by M. hyorhinis and HC, healthy control farms ) at genus level. Different comparisons are shown in the different excel sheets as indicated in each sheet label.
MH vs HC
	relative abundance		ANCOM
Taxon	MH	HC	clr_w
Bacteria;Actinobacteria;Actinobacteria;Actinomycetales;Actinomycetaceae;Trueperella	0.0183453	0.010714	36
Bacteria;Bacteroidetes;[Saprospirae];[Saprospirales];Chitinophagaceae;Sediminibacterium	0.217145	0	405
Bacteria;Proteobacteria;Alphaproteobacteria;Caulobacterales;Caulobacteraceae;Caulobacter	0.32507	0	407
Bacteria;Proteobacteria;Alphaproteobacteria;Rhizobiales;Rhizobiaceae;Rhizobium	0.327583	0	407
Bacteria;Proteobacteria;Alphaproteobacteria;Sphingomonadales;Sphingomonadaceae;Sphingomonas	0.267304	0.00615409	405

## Sheet: MH vs GD
Table S6. Differential abundance analysis (ANCOM) comparing the nasal microbiota of weaning piglets from the three different group of farms (GD, farms with Glässer's disease; MH, farms with polyserositis caused by M. hyorhinis and HC, healthy control farms ) at genus level. Different comparisons are shown in the different excel sheets as indicated in each sheet label.
MH vs GD
	relative abundance		ANCOM
Taxon	MH	GD	clr_w
k__Bacteria;p__Proteobacteria;c__Alphaproteobacteria;o__Rhizobiales;f__Rhizobiaceae;g__Rhizobium	0.327583	0.00343311	519
k__Bacteria;p__Proteobacteria;c__Alphaproteobacteria;o__Caulobacterales;f__Caulobacteraceae;g__Caulobacter	0.32507	0.000190087	519
k__Bacteria;p__Bacteroidetes;c__[Saprospirae];o__[Saprospirales];f__Chitinophagaceae;g__Sediminibacterium	0.000332178	0.217145	518
k__Bacteria;p__Proteobacteria;c__Alphaproteobacteria;o__Caulobacterales;f__Caulobacteraceae;g__Brevundimonas	0.00143734	0.202799	513
k__Bacteria;p__Bacteroidetes;c__Bacteroidia;o__Bacteroidales;f__Rikenellaceae;g__	0.147842	0.00317916	511
k__Bacteria;p__Proteobacteria;c__Alphaproteobacteria;o__Rhizobiales;f__Bradyrhizobiaceae;__	0.147842	0.00317916	498
k__Bacteria;p__Proteobacteria;c__Betaproteobacteria;o__Burkholderiales;f__Oxalobacteraceae;g__Ralstonia	0.0782206	0.00461074	480

## Sheet: GD vs HC
Table S6. Differential abundance analysis (ANCOM) comparing the nasal microbiota of weaning piglets from the three different group of farms (GD, farms with Glässer's disease; MH, farms with polyserositis caused by M. hyorhinis and HC, healthy control farms ) at genus level. Different comparisons are shown in the different excel sheets as indicated in each sheet label.
GD vs HC
	relative abundance		ANCOM
Taxon	GD	HC	clr_w
k__Bacteria;p__Bacteroidetes;c__Bacteroidia;o__Bacteroidales;f__Rikenellaceae;g__	1.2084	1.25253	410
k__Bacteria;p__Proteobacteria;c__Alphaproteobacteria;o__Caulobacterales;f__Caulobacteraceae;g__Caulobacter	0.000190087	0	407
k__Bacteria;p__Proteobacteria;c__Alphaproteobacteria;o__Rhizobiales;f__Rhizobiaceae;g__Rhizobium	0.00033218	0	407
k__Bacteria;p__Proteobacteria;c__Alphaproteobacteria;o__Sphingomonadales;f__Sphingomonadaceae;g__Sphingomonas	0.267304	0.00615409	405
k__Bacteria;p__Bacteroidetes;c__[Saprospirae];o__[Saprospirales];f__Chitinophagaceae;g__Sediminibacterium	0.000332178	0	405
