# Supplementary material for: Altered Nasal Microbiota Composition Associated with Development of Polyserositis by Mycoplasma hyorhinis
Source: Pathogens. 2021 May 14;10(5):603. doi: 10.3390/pathogens10050603 (PMC8156107; doi:10.3390/pathogens10050603)
Supplement: Supplementary file 1 [file pathogens-10-00603-s001.zip › pathogens-1189127-supplementary/SupplementaryFiles/Table_S7_ancomSpecies.xlsx]

## Sheet: MH vs HC vs GD
Table S7. Differential abundance analysis (ANCOM) comparing the nasal microbiota of weaning piglets from the three different group of farms (GD, farms with Glässer's disease; MH, farms with polyserositis caused by M. hyorhinis and HC, healthy control farms ) at species level. Different comparisons are shown in the different excel sheets as indicated in each sheet label.
MH vs HC vs GD
	relative abundance			ANCOM
Taxon	GD	MH	HC	clr_w
Bacteria;Bacteroidetes;Bacteroidia;Bacteroidales;Bacteroidaceae;Bacteroides;acidifaciens	0.440139	0.000313867	0.395998	740
Bacteria;Proteobacteria;Alphaproteobacteria;Caulobacterales;Caulobacteraceae;Brevundimonas;vesicularis	0.145448	0	0.0694599	745
Bacteria;Proteobacteria;Alphaproteobacteria;Rhizobiales;Bradyrhizobiaceae;NA;NA	0.00317916	0.147842	0	748
Bacteria;Proteobacteria;Alphaproteobacteria;Rhizobiales;Rhizobiaceae;Rhizobium;NA	0.00343311	0.327583	0	756
Bacteria;Proteobacteria;Alphaproteobacteria;Sphingomonadales;Sphingomonadaceae;Sphingomonas;yabuuchiae	0.00717282	0.252541	0	756

## Sheet: (GD&MH) vs HC
Table S7. Differential abundance analysis (ANCOM) comparing the nasal microbiota of weaning piglets from the three different group of farms (GD, farms with Glässer's disease; MH, farms with polyserositis caused by M. hyorhinis and HC, healthy control farms ) at species level. Different comparisons are shown in the different excel sheets as indicated in each sheet label.
(GD&MH) vs HC
	relative abundance		ANCOM	relative abundance
Taxon	HC	disease (GD&MH)	clr_w	GD	MH
Bacteria;Firmicutes;Bacilli;Lactobacillales;Streptococcaceae;Streptococcus;alactolyticus	0.39492	0.0474372	620	0.0666999	0.0146906

## Sheet: MH vs HC
Table S7. Differential abundance analysis (ANCOM) comparing the nasal microbiota of weaning piglets from the three different group of farms (GD, farms with Glässer's disease; MH, farms with polyserositis caused by M. hyorhinis and HC, healthy control farms ) at species level. Different comparisons are shown in the different excel sheets as indicated in each sheet label.
MH vs HC
	relative abundance		ANCOM
Taxon	MH	HC	clr_w
Bacteria;Bacteroidetes;Bacteroidia;Bacteroidales;Bacteroidaceae;Bacteroides;acidifaciens	0.000313867	0.395998	551
Bacteria;Proteobacteria;Alphaproteobacteria;Rhizobiales;Bradyrhizobiaceae;NA;NA	0.147842	0	515
Bacteria;Proteobacteria;Alphaproteobacteria;Rhizobiales;Rhizobiaceae;Rhizobium;NA	0.327583	0	567
Bacteria;Proteobacteria;Alphaproteobacteria;Sphingomonadales;Sphingomonadaceae;Sphingomonas;yabuuchiae	0.252541	0	567

## Sheet: MH vs GD
Table S7. Differential abundance analysis (ANCOM) comparing the nasal microbiota of weaning piglets from the three different group of farms (GD, farms with Glässer's disease; MH, farms with polyserositis caused by M. hyorhinis and HC, healthy control farms ) at species level. Different comparisons are shown in the different excel sheets as indicated in each sheet label.
MH vs GD
	relative abundance		ANCOM
Taxon	MH	GD	clr_w
k__Bacteria;p__Proteobacteria;c__Alphaproteobacteria;o__Caulobacterales;f__Caulobacteraceae;g__Caulobacter;s__	0.243602	0.00110839	723
k__Bacteria;p__Proteobacteria;c__Alphaproteobacteria;o__Rhizobiales;f__Rhizobiaceae;g__Rhizobium;__	0.181488	0.0103291	721
k__Bacteria;p__Bacteroidetes;c__[Saprospirae];o__[Saprospirales];f__Chitinophagaceae;g__Sediminibacterium;s__	0.128141	0.00193613	720
k__Bacteria;p__Proteobacteria;c__Alphaproteobacteria;o__Sphingomonadales;f__Sphingomonadaceae;g__Sphingomonas;s__yabuuchiae	0.252541	0.00717282	720
k__Bacteria;p__Bacteroidetes;c__Bacteroidia;o__Bacteroidales;f__Rikenellaceae;g__;s__	0.0199823	1.16448	714
k__Bacteria;p__Proteobacteria;c__Alphaproteobacteria;o__Caulobacterales;f__Caulobacteraceae;g__Brevundimonas;s__vesicularis	0	0.10848	706
k__Bacteria;p__Proteobacteria;c__Alphaproteobacteria;o__Rhizobiales;f__Bradyrhizobiaceae;__;__	0.117137	0.0121758	701
k__Bacteria;p__Proteobacteria;c__Betaproteobacteria;o__Burkholderiales;f__Oxalobacteraceae;g__Ralstonia;s__	0.0609242	0.0140359	674
k__Bacteria;p__Bacteroidetes;c__Bacteroidia;o__Bacteroidales;f__Bacteroidaceae;g__Bacteroides;s__acidifaciens	0.000313867	0.440139	667

## Sheet: GD vs HC
Table S7. Differential abundance analysis (ANCOM) comparing the nasal microbiota of weaning piglets from the three different group of farms (GD, farms with Glässer's disease; MH, farms with polyserositis caused by M. hyorhinis and HC, healthy control farms ) at species level. Different comparisons are shown in the different excel sheets as indicated in each sheet label.
GD vs HC
	relative abundance		ANCOM
Taxon	GD	HC	clr_w
k__Bacteria;p__Bacteroidetes;c__Bacteroidia;o__Bacteroidales;f__Rikenellaceae;g__;s__	1.16448	0.565137	569
k__Bacteria;p__Proteobacteria;c__Alphaproteobacteria;o__Sphingomonadales;f__Sphingomonadaceae;g__Sphingomonas;s__yabuuchiae	0.00717282	0	567
k__Bacteria;p__Proteobacteria;c__Alphaproteobacteria;o__Rhizobiales;f__Rhizobiaceae;g__Rhizobium;__	0.0103291	0	567
k__Bacteria;p__Proteobacteria;c__Alphaproteobacteria;o__Caulobacterales;f__Caulobacteraceae;g__Caulobacter;s__	0.00110839	0	566
k__Bacteria;p__Bacteroidetes;c__[Saprospirae];o__[Saprospirales];f__Chitinophagaceae;g__Sediminibacterium;s__	0.00193613	0	561
k__Bacteria;p__Bacteroidetes;c__Bacteroidia;o__Bacteroidales;f__Bacteroidaceae;g__Bacteroides;s__acidifaciens	0.440139	0.395998	551
k__Bacteria;p__Proteobacteria;c__Alphaproteobacteria;o__Rhizobiales;f__Bradyrhizobiaceae;__;__	0.0121758	0	515
